# Supplementary material for: Empirical evidence on the efficiency of backward contact tracing in COVID-19
Source: Nat Commun. 2022 Aug 13;13:4750. doi: 10.1038/s41467-022-32531-6 (PMC9375086; doi:10.1038/s41467-022-32531-6)
Supplement: Supplementary file 4 — Supplementary Data 1 [file 41467_2022_32531_MOESM4_ESM.zip]

Archive with 1 entries (1 files):
- Rcode_branching_process_model.txt
