# Supplementary material for: Empirical evidence on the efficiency of backward contact tracing in COVID-19
Source: Nat Commun. 2022 Aug 13;13:4750. doi: 10.1038/s41467-022-32531-6 (PMC9375086; doi:10.1038/s41467-022-32531-6)
Supplement: Supplementary file 4 — Supplementary Data 1 [file 41467_2022_32531_MOESM4_ESM.zip › Rcode_branching_process_model.txt]

# Code for the iterative contact tracing model described in:
# "Empirical evidence on the efficiency of backward contact tracing in COVID-19"
# Authors: Joren Raymenants, Caspar Geenen, Jonathan Thibaut, Klaas Nelissen, Sarah Gorissen, Emmanuel Andre


library(tidyverse)


###################################
# Read case-contact pair data #####
###################################

pairs <- read_csv2("source-data-main-analyses-v2.csv") %>%
  filter(Period=="alpha") %>%
  mutate(Index_tracing_seq=replace_na(Index_tracing_seq,"")) %>%
  mutate(Target_tracing_seq=
           paste0(Index_tracing_seq,
                  if_else(Test_or_onset_index_to_last_contact < -2, "B", "F"
                  )))

################
# Constants ####
################

total_study_cases <- 659 # total number of interviewed study cases
d_trace <- 0 # delay from index sampling to contact notification (set to 0 to take into account informal tracing)
d_test_1 <- 1 # delay from contact notification to first contact test (results in a minimum quarantine duration of d_test_1)
min_sample <- 5 # the minimum number of study cases required to determine their number of infected contacts

# The following variables are not defined here, but passed to the run_model function.
# d_quarantine <- 7 # duration of quarantine, counted from last exposure to index case
# single_test <- FALSE # FALSE indicates a double test strategy as described in the paper. TRUE assumes a single test for each contact.
# d_test_2 <- 7 # timing of test to release, relative to last exposure

# The cumulative distribution function for the timing of transmission with 
# respect to onset of symptoms (defined such that e.g. W.cdf(0) equals the 
# fraction of transmission expected before onset of symptoms) 
# from Ferretti et al https://doi.org/10.1101/2020.09.04.20188516 
# The code for this function was kindly shared by a reviewer.
W.cdf <- function(time, W.mean = -0.0747, W.spread = 1.8567, W.df = 3.3454) { 
  as.numeric( pt((time - W.mean) / W.spread, df = W.df) )
}


##############
# Model code #
##############

# Function for calculating the expected number of cases detected through a tracing
# sequence, by multiplying the number of infected contacts per case in each step.
get_expected_cases <- function(Tracing_seq,g_values) {
  if(Tracing_seq=="") return(1)
  
  # Construct a list of each tracing step to reach Tracing_seq
  chars <- as_tibble(str_sub(Tracing_seq,1,1:nchar(Tracing_seq))) %>%
    left_join(
      select(g_values,g,Target_tracing_seq),
      by=c("value"="Target_tracing_seq"))
  
  # Multiply the values of g_X for each tracing step
  return(prod(chars$g))
}

# Determine contact characteristics and means for each tracing sequence.
# Determine observed numbers of contacts and cases for each tracing sequence.
# Determine c_X and g_X for each tracing sequence.
run_model <- function(window=-7, pairs,d_quarantine=7, d_test_2=7, single_test=F) {
  
  observed <- pairs %>%
    
    filter(Test_or_onset_index_to_last_contact>=window) %>%
    
    # a: remaining fraction of transmission potential
    # q: quarantine duration
    # s: number of required tests
    # f_asympt: fraction of infected contacts who are asymptomatic
    mutate(
      notification_to_symptoms = Diagnosis_index_to_onset_contact_case - d_trace,
      a = 1 - W.cdf(-notification_to_symptoms),
      q = pmax(
        as.numeric( d_quarantine - (d_trace - Test_index_to_last_contact) ), # quarantine until d_quarantine after last exposure
        d_test_1), # quarantine from contact notification to contact testing
      s =
        (!single_test) * if_else(d_trace + d_test_1 - Test_index_to_last_contact >= d_test_2, 1, 2 ) # double test strategy
        + single_test, # 1 test per contact in case of a single test strategy
    ) %>%
    group_by(Target_tracing_seq) %>%
    summarise(
      n_study_contacts = n(),
      a_mean = mean(a, na.rm=T),
      q_mean = mean(q),
      s_mean = mean(s),
      n_inf_study_contacts = sum(Outcome=="pos"),
      n_study_cases = sum(Contact_is_also_case),
      f_asympt = sum(Contact_case_symptomatic==F & Contact_is_also_case) / n_study_cases,
      Prev_step_tracing_seq = first(Index_tracing_seq)
    ) %>%
    add_row( Target_tracing_seq="",
      n_study_cases = total_study_cases - sum(pairs$Contact_is_also_case == T),
    )
  
  observed_c_g <- observed %>%
    # Add variable n_study_cases_previous_step, which is the number of study cases
    # in the previous tracing step.
    left_join(
      dplyr::select(observed,Target_tracing_seq,n_study_cases_prev_step=n_study_cases),
      by=c("Prev_step_tracing_seq"="Target_tracing_seq")
    ) %>%
    
    # Calculate c_X and g_X
    mutate(
      # c_X: number of contacts per study case in the previous tracing step
      c = if_else(
        n_study_cases_prev_step >= min_sample,
        n_study_contacts / n_study_cases_prev_step,
        0
      ),
      # g_X: number of infected contacts per study case in the previous tracing step
      g = if_else(
        n_study_cases_prev_step >= min_sample,
        n_inf_study_contacts / n_study_cases_prev_step,
        0
      )
    )
  
  # Use the values of c_X and g_X to determine the expected numbers of contacts and their characteristics
  # for each tracing sequence.
  expected_cases <- observed_c_g %>%
    filter(Target_tracing_seq!="") %>%
    rowwise %>%
    mutate(
      Exp_cases = get_expected_cases(Target_tracing_seq,observed_c_g),
      Exp_asymp = get_expected_cases(Target_tracing_seq,observed_c_g) * f_asympt,
      Exp_cases_prev_step = get_expected_cases(str_sub(Target_tracing_seq,1,-2),observed_c_g),
      Exp_averted_infectiousness = a_mean * Exp_cases,
      Exp_contacts = Exp_cases_prev_step * c,
      Exp_quarantine_days = q_mean * Exp_contacts,
      Exp_tests_needed = s_mean * Exp_contacts,
      Strategy = if_else(grepl("B",Target_tracing_seq),
                        paste0("Extended day ", window, " excl forward tracing"),
                        "Forward tracing")
    ) %>%
    ungroup()
  
}

# Get totals for each tracing strategy across all tracing sequences.
get_totals <- function(model) {
  model %>%
    group_by(Strategy) %>%
    summarise(
      Reported_contacts=sum(Exp_contacts),
      Infected_contacts=sum(Exp_cases),
      Infected_asympt_contacts=sum(Exp_asymp, na.rm=T),
      Averted_infectiousness = sum(Exp_averted_infectiousness, na.rm=T),
      Tests=sum(Exp_tests_needed),
      Quarantine_days=sum(Exp_quarantine_days)
    ) %>%
    arrange(desc(Strategy)) %>%
    return()
}


####################################
## Run model and get totals ########
####################################


# Simple run, used to output data for Supplementary figure 8
model_data <- run_model(-7,pairs,7,7,F)
write_csv2(model_data, "Output/model_data.csv")


# Run for each size of tracing window, then calculate benefit, cost and efficiency values
# of backward relative to forward tracing

t <- tibble()
for(w in -7:-3) {
  t <- rbind(t, get_totals( run_model(w,pairs,7,7,F) ) )
}
effect <- t %>%
  arrange(Strategy) %>%
  slice(1:6) %>%
  add_row(Strategy="Add -7 to -3",t[2,-1]) %>%
  mutate(
    Reported_contacts = if_else( row_number() %in% c(1,6,7), Reported_contacts, Reported_contacts - lag(Reported_contacts)),
    Infected_contacts = if_else( row_number() %in% c(1,6,7), Infected_contacts, Infected_contacts - lag(Infected_contacts)),
    Infected_asympt_contacts = if_else( row_number() %in% c(1,6,7), Infected_asympt_contacts, Infected_asympt_contacts - lag(Infected_asympt_contacts)),
    Averted_infectiousness = if_else( row_number() %in% c(1,6,7), Averted_infectiousness, Averted_infectiousness - lag(Averted_infectiousness)),
    Tests = if_else( row_number() %in% c(1,6,7), Tests, Tests - lag(Tests)),
    Quarantine_days = if_else( row_number() %in% c(1,6,7), Quarantine_days, Quarantine_days - lag(Quarantine_days))
  )

relative_effect <- effect %>% slice(0)
for (i in 1:7) {
  relative_effect <- relative_effect %>%
    add_row( Strategy = effect$Strategy[i],
             effect[i,-1] / effect[6,-1]
    )
}

write_csv2(relative_effect, "Output/model_relative_effect.csv")

efficiency <- effect %>%
  transmute(
    Strategy = Strategy,
    Averted_per_contact = Averted_infectiousness / Reported_contacts,
    Asympt_per_contact = Infected_asympt_contacts / Reported_contacts,
    Cases_detected_per_contact = Infected_contacts / Reported_contacts,
    Averted_per_test = Averted_infectiousness / Tests,
    Asympt_per_test = Infected_asympt_contacts / Tests,
    Cases_detected_per_test = Infected_contacts / Tests,
    Averted_per_quarantine_day = Averted_infectiousness / Quarantine_days,
    Asympt_per_quarantine_day = Infected_asympt_contacts / Quarantine_days,
    Cases_detected_per_quarantine_day = Infected_contacts / Quarantine_days,
  )

relative_efficiency <- efficiency %>% slice(0)
for (i in 1:7) {
  relative_efficiency <- relative_efficiency %>%
    add_row( Strategy = efficiency$Strategy[i],
             efficiency[i,-1] / efficiency[6,-1]
    )
}

write_csv2(relative_efficiency, "Output/model_relative_efficiency.csv")
