# Supplementary material for: Empirical evidence on the efficiency of backward contact tracing in COVID-19
Source: Nat Commun. 2022 Aug 13;13:4750. doi: 10.1038/s41467-022-32531-6 (PMC9375086; doi:10.1038/s41467-022-32531-6)
Supplement: Supplementary file 6 — Source Data [file 41467_2022_32531_MOESM6_ESM.csv]

Test_or_onset_index_to_last_contact	Test_index_to_last_contact	Outcome	Index_symptomatic	Index_onset_to_diagnosis	Period	Relationship_type	Source_event_suspected	Contact_was_at_source_event	Contact_is_also_case	Contact_case_symptomatic	Diagnosis_index_to_onset_contact_case	Onset_index_to_onset_contact_case	Required_window	Index_tracing_seq
1	-1	pos	TRUE	2	delta_period_1	NA	NA	NA	TRUE	TRUE	2	4	NA	NA
-3	-3	neg	TRUE	0	delta_period_1	NA	NA	NA	FALSE	NA	NA	NA	NA	NA
-1	-1	neg	FALSE	NA	delta_period_1	NA	NA	NA	FALSE	NA	NA	NA	NA	NA
-4	-4	neg	FALSE	NA	delta_period_1	NA	NA	NA	FALSE	NA	NA	NA	NA	NA
-1	-1	neg	FALSE	NA	delta_period_1	NA	NA	NA	FALSE	NA	NA	NA	NA	NA
-2	-2	l2fu	FALSE	NA	delta_period_1	NA	NA	NA	FALSE	NA	NA	NA	NA	NA
-5	-5	neg	TRUE	-1	delta_period_1	NA	NA	NA	FALSE	NA	NA	NA	NA	NA
-2	-2	neg	FALSE	NA	delta_period_1	NA	NA	NA	FALSE	NA	NA	NA	NA	NA
-3	-3	l2fu	TRUE	-1	delta_period_1	NA	NA	NA	FALSE	NA	NA	NA	NA	NA
-1	-1	neg	TRUE	0	delta_period_1	NA	NA	NA	FALSE	NA	NA	NA	NA	NA
1	1	l2fu	FALSE	NA	delta_period_1	NA	NA	NA	FALSE	NA	NA	NA	NA	NA
1	-1	neg	TRUE	2	delta_period_1	NA	NA	NA	FALSE	NA	NA	NA	NA	NA
-1	-1	pos	FALSE	NA	delta_period_1	NA	NA	NA	FALSE	NA	NA	NA	NA	NA
-3	-5	neg	TRUE	2	delta_period_1	NA	NA	NA	FALSE	NA	NA	NA	NA	NA
-5	-6	l2fu	TRUE	1	delta_period_1	NA	NA	NA	FALSE	NA	NA	NA	NA	NA
-4	-6	neg	TRUE	2	delta_period_1	NA	NA	NA	FALSE	NA	NA	NA	NA	NA
-4	-4	l2fu	FALSE	NA	delta_period_1	NA	NA	NA	FALSE	NA	NA	NA	NA	NA
-1	-4	neg	TRUE	3	delta_period_1	NA	NA	NA	FALSE	NA	NA	NA	NA	NA
2	-4	neg	TRUE	6	delta_period_1	NA	NA	NA	FALSE	NA	NA	NA	NA	NA
4	-1	neg	TRUE	5	delta_period_1	NA	NA	NA	FALSE	NA	NA	NA	NA	NA
2	2	neg	TRUE	0	delta_period_1	NA	NA	NA	FALSE	NA	NA	NA	NA	NA
-1	-1	neg	FALSE	NA	delta_period_1	NA	NA	NA	FALSE	NA	NA	NA	NA	NA
1	-1	neg	TRUE	2	delta_period_1	NA	NA	NA	FALSE	NA	NA	NA	NA	NA
2	-3	neg	TRUE	5	delta_period_1	NA	NA	NA	FALSE	NA	NA	NA	NA	NA
0	0	neg	FALSE	NA	delta_period_1	NA	NA	NA	FALSE	NA	NA	NA	NA	NA
1	-1	l2fu	TRUE	2	delta_period_1	NA	NA	NA	FALSE	NA	NA	NA	NA	NA
1	0	pos	TRUE	1	delta_period_1	NA	NA	NA	FALSE	NA	NA	NA	NA	NA
2	1	neg	TRUE	1	delta_period_1	NA	NA	NA	FALSE	NA	NA	NA	NA	NA
0	-2	neg	TRUE	2	delta_period_1	NA	NA	NA	FALSE	NA	NA	NA	NA	NA
-2	-2	neg	FALSE	NA	delta_period_1	NA	NA	NA	FALSE	NA	NA	NA	NA	NA
-4	-5	neg	TRUE	1	delta_period_1	NA	NA	NA	FALSE	NA	NA	NA	NA	NA
-1	-1	neg	TRUE	0	delta_period_1	NA	NA	NA	FALSE	NA	NA	NA	NA	NA
-1	-3	neg	TRUE	2	delta_period_1	NA	NA	NA	FALSE	NA	NA	NA	NA	NA
-1	-4	neg	TRUE	3	delta_period_1	NA	NA	NA	FALSE	NA	NA	NA	NA	NA
-1	-1	neg	FALSE	NA	delta_period_1	NA	NA	NA	FALSE	NA	NA	NA	NA	NA
6	6	pos	TRUE	-4	delta_period_1	NA	NA	NA	TRUE	FALSE	NA	NA	NA	NA
1	-2	l2fu	TRUE	3	delta_period_1	NA	NA	NA	FALSE	NA	NA	NA	NA	NA
-2	-4	neg	TRUE	2	delta_period_1	NA	NA	NA	FALSE	NA	NA	NA	NA	NA
0	0	neg	FALSE	NA	delta_period_1	NA	NA	NA	FALSE	NA	NA	NA	NA	NA
-6	-7	neg	TRUE	1	delta_period_1	NA	NA	NA	FALSE	NA	NA	NA	NA	NA
1	-2	l2fu	TRUE	3	delta_period_1	NA	NA	NA	FALSE	NA	NA	NA	NA	NA
1	-1	l2fu	TRUE	2	delta_period_1	NA	NA	NA	FALSE	NA	NA	NA	NA	NA
0	-1	pos	TRUE	1	delta_period_1	NA	NA	NA	FALSE	NA	NA	NA	NA	NA
-2	-4	neg	TRUE	2	delta_period_1	NA	NA	NA	FALSE	NA	NA	NA	NA	NA
-6	-7	pos	TRUE	1	delta_period_1	NA	NA	NA	FALSE	NA	NA	NA	NA	NA
-1	-1	pos	FALSE	NA	delta_period_1	NA	NA	NA	TRUE	FALSE	NA	NA	NA	NA
-5	-5	pos	FALSE	NA	delta_period_1	NA	NA	NA	TRUE	TRUE	1	NA	NA	NA
-2	-5	neg	TRUE	3	delta_period_1	NA	NA	NA	FALSE	NA	NA	NA	NA	NA
-2	-2	neg	TRUE	-1	delta_period_1	NA	NA	NA	FALSE	NA	NA	NA	NA	NA
1	0	neg	TRUE	1	delta_period_1	NA	NA	NA	FALSE	NA	NA	NA	NA	NA
0	0	neg	FALSE	NA	delta_period_1	NA	NA	NA	FALSE	NA	NA	NA	NA	NA
0	-2	neg	TRUE	2	delta_period_1	NA	NA	NA	FALSE	NA	NA	NA	NA	NA
-2	-2	neg	TRUE	-1	delta_period_1	NA	NA	NA	FALSE	NA	NA	NA	NA	NA
-2	-2	neg	FALSE	NA	delta_period_1	NA	NA	NA	FALSE	NA	NA	NA	NA	NA
-3	-3	pos	TRUE	0	delta_period_1	NA	NA	NA	TRUE	TRUE	0	0	NA	NA
-5	-5	l2fu	TRUE	-1	delta_period_1	NA	NA	NA	FALSE	NA	NA	NA	NA	NA
-1	-2	neg	TRUE	1	delta_period_1	NA	NA	NA	FALSE	NA	NA	NA	NA	NA
0	-2	pos	TRUE	2	delta_period_1	NA	NA	NA	FALSE	NA	NA	NA	NA	NA
-1	-4	neg	TRUE	3	delta_period_1	NA	NA	NA	FALSE	NA	NA	NA	NA	NA
-5	-5	neg	FALSE	NA	delta_period_1	NA	NA	NA	FALSE	NA	NA	NA	NA	NA
-3	-5	neg	TRUE	2	delta_period_1	NA	NA	NA	FALSE	NA	NA	NA	NA	NA
-7	-7	neg	TRUE	0	delta_period_1	NA	NA	NA	FALSE	NA	NA	NA	NA	NA
-6	-6	neg	TRUE	0	delta_period_1	NA	NA	NA	FALSE	NA	NA	NA	NA	NA
-1	-4	neg	TRUE	3	delta_period_1	NA	NA	NA	FALSE	NA	NA	NA	NA	NA
1	-1	neg	TRUE	2	delta_period_1	NA	NA	NA	FALSE	NA	NA	NA	NA	NA
-2	-4	neg	TRUE	2	delta_period_1	NA	NA	NA	FALSE	NA	NA	NA	NA	NA
-2	-4	l2fu	TRUE	2	delta_period_1	NA	NA	NA	FALSE	NA	NA	NA	NA	NA
-1	-1	neg	FALSE	NA	delta_period_1	NA	NA	NA	FALSE	NA	NA	NA	NA	NA
0	-2	pos	TRUE	2	delta_period_1	NA	NA	NA	FALSE	NA	NA	NA	NA	NA
-5	-5	neg	TRUE	-1	delta_period_1	NA	NA	NA	FALSE	NA	NA	NA	NA	NA
0	0	neg	FALSE	NA	delta_period_1	NA	NA	NA	FALSE	NA	NA	NA	NA	NA
1	-1	neg	TRUE	2	delta_period_1	NA	NA	NA	FALSE	NA	NA	NA	NA	NA
-1	-2	neg	TRUE	1	delta_period_1	NA	NA	NA	FALSE	NA	NA	NA	NA	NA
-4	-5	l2fu	TRUE	1	delta_period_1	NA	NA	NA	FALSE	NA	NA	NA	NA	NA
0	0	neg	FALSE	NA	delta_period_1	NA	NA	NA	FALSE	NA	NA	NA	NA	NA
-2	-7	neg	TRUE	5	delta_period_1	NA	NA	NA	FALSE	NA	NA	NA	NA	NA
-1	-4	neg	TRUE	3	delta_period_1	NA	NA	NA	FALSE	NA	NA	NA	NA	NA
3	-2	neg	TRUE	5	delta_period_1	NA	NA	NA	FALSE	NA	NA	NA	NA	NA
-2	-6	neg	TRUE	4	delta_period_1	NA	NA	NA	FALSE	NA	NA	NA	NA	NA
-2	-2	pos	TRUE	0	delta_period_1	NA	NA	NA	TRUE	TRUE	0	0	NA	NA
0	0	neg	FALSE	NA	delta_period_1	NA	NA	NA	FALSE	NA	NA	NA	NA	NA
-2	-2	neg	FALSE	NA	delta_period_1	NA	NA	NA	FALSE	NA	NA	NA	NA	NA
-1	-2	neg	TRUE	1	delta_period_1	NA	NA	NA	FALSE	NA	NA	NA	NA	NA
-5	-5	neg	TRUE	-1	delta_period_1	NA	NA	NA	FALSE	NA	NA	NA	NA	NA
-1	-1	l2fu	TRUE	0	delta_period_1	NA	NA	NA	FALSE	NA	NA	NA	NA	NA
-6	-7	neg	TRUE	1	delta_period_1	NA	NA	NA	FALSE	NA	NA	NA	NA	NA
-3	-3	l2fu	FALSE	NA	delta_period_1	NA	NA	NA	FALSE	NA	NA	NA	NA	NA
-2	-2	l2fu	FALSE	NA	delta_period_1	NA	NA	NA	FALSE	NA	NA	NA	NA	NA
-2	-4	neg	TRUE	2	delta_period_1	NA	NA	NA	FALSE	NA	NA	NA	NA	NA
-2	-7	pos	TRUE	5	delta_period_1	NA	NA	NA	FALSE	NA	NA	NA	NA	NA
-2	-2	pos	TRUE	0	delta_period_1	NA	NA	NA	FALSE	NA	NA	NA	NA	NA
-1	-4	neg	TRUE	3	delta_period_1	NA	NA	NA	FALSE	NA	NA	NA	NA	NA
-1	-1	pos	FALSE	NA	delta_period_1	NA	NA	NA	FALSE	NA	NA	NA	NA	NA
-2	-2	pos	FALSE	NA	delta_period_1	NA	NA	NA	TRUE	TRUE	2	NA	NA	NA
-5	-7	neg	TRUE	2	delta_period_1	NA	NA	NA	FALSE	NA	NA	NA	NA	NA
-5	-5	l2fu	FALSE	NA	delta_period_1	NA	NA	NA	FALSE	NA	NA	NA	NA	NA
0	-2	neg	TRUE	2	delta_period_1	NA	NA	NA	FALSE	NA	NA	NA	NA	NA
1	0	neg	TRUE	1	delta_period_1	NA	NA	NA	FALSE	NA	NA	NA	NA	NA
-2	-4	l2fu	TRUE	2	delta_period_1	NA	NA	NA	FALSE	NA	NA	NA	NA	NA
2	0	neg	TRUE	2	delta_period_1	NA	NA	NA	FALSE	NA	NA	NA	NA	NA
0	-2	neg	TRUE	2	delta_period_1	NA	NA	NA	FALSE	NA	NA	NA	NA	NA
1	-2	l2fu	TRUE	3	delta_period_1	NA	NA	NA	FALSE	NA	NA	NA	NA	NA
-1	-2	neg	TRUE	1	delta_period_1	NA	NA	NA	FALSE	NA	NA	NA	NA	NA
-1	-1	neg	FALSE	NA	delta_period_1	NA	NA	NA	FALSE	NA	NA	NA	NA	NA
-1	-2	neg	TRUE	1	delta_period_1	NA	NA	NA	FALSE	NA	NA	NA	NA	NA
-6	-6	neg	TRUE	0	delta_period_1	NA	NA	NA	FALSE	NA	NA	NA	NA	NA
-2	-5	neg	TRUE	3	delta_period_1	NA	NA	NA	FALSE	NA	NA	NA	NA	NA
-5	-7	l2fu	TRUE	2	delta_period_1	NA	NA	NA	FALSE	NA	NA	NA	NA	NA
-3	-3	l2fu	TRUE	-1	delta_period_1	NA	NA	NA	FALSE	NA	NA	NA	NA	NA
-2	-5	l2fu	TRUE	3	delta_period_1	NA	NA	NA	FALSE	NA	NA	NA	NA	NA
2	0	neg	TRUE	2	delta_period_1	NA	NA	NA	FALSE	NA	NA	NA	NA	NA
-2	-2	l2fu	FALSE	NA	delta_period_1	NA	NA	NA	FALSE	NA	NA	NA	NA	NA
-1	-1	neg	FALSE	NA	delta_period_1	NA	NA	NA	FALSE	NA	NA	NA	NA	NA
1	-1	neg	TRUE	2	delta_period_1	NA	NA	NA	FALSE	NA	NA	NA	NA	NA
-2	-2	neg	FALSE	NA	delta_period_1	NA	NA	NA	FALSE	NA	NA	NA	NA	NA
-2	-7	neg	TRUE	5	delta_period_1	NA	NA	NA	FALSE	NA	NA	NA	NA	NA
-5	-5	neg	TRUE	-1	delta_period_1	NA	NA	NA	FALSE	NA	NA	NA	NA	NA
-1	-3	pos	TRUE	2	delta_period_1	NA	NA	NA	FALSE	NA	NA	NA	NA	NA
3	-1	pos	TRUE	4	delta_period_1	NA	NA	NA	FALSE	NA	NA	NA	NA	NA
-5	-7	l2fu	TRUE	2	delta_period_1	NA	NA	NA	FALSE	NA	NA	NA	NA	NA
-1	-2	neg	TRUE	1	delta_period_1	NA	NA	NA	FALSE	NA	NA	NA	NA	NA
0	-2	pos	TRUE	2	delta_period_1	NA	NA	NA	TRUE	TRUE	2	4	NA	NA
-1	-3	pos	TRUE	2	delta_period_1	NA	NA	NA	TRUE	TRUE	-4	-2	NA	NA
-2	-2	neg	TRUE	0	delta_period_1	NA	NA	NA	FALSE	NA	NA	NA	NA	NA
-6	-6	neg	FALSE	NA	delta_period_1	NA	NA	NA	FALSE	NA	NA	NA	NA	NA
2	0	neg	TRUE	2	delta_period_1	NA	NA	NA	FALSE	NA	NA	NA	NA	NA
0	-2	neg	TRUE	2	delta_period_1	NA	NA	NA	FALSE	NA	NA	NA	NA	NA
-4	-4	pos	TRUE	0	delta_period_1	NA	NA	NA	TRUE	TRUE	1	1	NA	NA
-2	-7	neg	TRUE	5	delta_period_1	NA	NA	NA	FALSE	NA	NA	NA	NA	NA
1	0	neg	TRUE	1	delta_period_1	NA	NA	NA	FALSE	NA	NA	NA	NA	NA
-1	-1	neg	FALSE	NA	delta_period_1	NA	NA	NA	FALSE	NA	NA	NA	NA	NA
-3	-3	pos	TRUE	0	delta_period_1	NA	NA	NA	FALSE	NA	NA	NA	NA	NA
0	0	pos	TRUE	0	delta_period_1	NA	NA	NA	FALSE	NA	NA	NA	NA	NA
-1	-2	neg	TRUE	1	delta_period_1	NA	NA	NA	FALSE	NA	NA	NA	NA	NA
-3	-3	l2fu	TRUE	0	delta_period_1	NA	NA	NA	FALSE	NA	NA	NA	NA	NA
-2	-2	neg	TRUE	0	delta_period_1	NA	NA	NA	FALSE	NA	NA	NA	NA	NA
-2	-2	l2fu	FALSE	NA	delta_period_1	NA	NA	NA	FALSE	NA	NA	NA	NA	NA
-1	-2	neg	TRUE	1	delta_period_1	NA	NA	NA	FALSE	NA	NA	NA	NA	NA
4	-1	neg	TRUE	5	delta_period_1	NA	NA	NA	FALSE	NA	NA	NA	NA	NA
-1	-1	neg	FALSE	NA	delta_period_1	NA	NA	NA	FALSE	NA	NA	NA	NA	NA
1	0	pos	TRUE	1	delta_period_1	NA	NA	NA	FALSE	NA	NA	NA	NA	NA
-1	-1	neg	FALSE	NA	delta_period_1	NA	NA	NA	FALSE	NA	NA	NA	NA	NA
-1	-1	neg	FALSE	NA	delta_period_1	NA	NA	NA	FALSE	NA	NA	NA	NA	NA
-5	-5	l2fu	TRUE	-1	delta_period_1	NA	NA	NA	FALSE	NA	NA	NA	NA	NA
-5	-5	neg	TRUE	-1	delta_period_1	NA	NA	NA	FALSE	NA	NA	NA	NA	NA
1	-1	neg	TRUE	2	delta_period_1	NA	NA	NA	FALSE	NA	NA	NA	NA	NA
-2	-5	neg	TRUE	3	delta_period_1	NA	NA	NA	FALSE	NA	NA	NA	NA	NA
0	0	l2fu	FALSE	NA	delta_period_1	NA	NA	NA	FALSE	NA	NA	NA	NA	NA
1	-2	neg	TRUE	3	delta_period_1	NA	NA	NA	FALSE	NA	NA	NA	NA	NA
-1	-1	neg	FALSE	NA	delta_period_1	NA	NA	NA	FALSE	NA	NA	NA	NA	NA
1	1	neg	FALSE	NA	delta_period_1	NA	NA	NA	FALSE	NA	NA	NA	NA	NA
-2	-2	neg	TRUE	0	delta_period_1	NA	NA	NA	FALSE	NA	NA	NA	NA	NA
-6	-6	l2fu	FALSE	NA	delta_period_1	NA	NA	NA	FALSE	NA	NA	NA	NA	NA
1	-1	neg	TRUE	2	delta_period_1	NA	NA	NA	FALSE	NA	NA	NA	NA	NA
-1	-1	l2fu	TRUE	0	delta_period_1	NA	NA	NA	FALSE	NA	NA	NA	NA	NA
-1	-2	pos	TRUE	1	delta_period_1	NA	NA	NA	FALSE	NA	NA	NA	NA	NA
-1	-1	neg	FALSE	NA	delta_period_1	NA	NA	NA	FALSE	NA	NA	NA	NA	NA
3	-2	neg	TRUE	5	delta_period_1	NA	NA	NA	FALSE	NA	NA	NA	NA	NA
-1	-1	pos	FALSE	NA	delta_period_1	NA	NA	NA	FALSE	NA	NA	NA	NA	NA
-1	-1	neg	FALSE	NA	delta_period_1	NA	NA	NA	FALSE	NA	NA	NA	NA	NA
1	-1	pos	TRUE	2	delta_period_1	NA	NA	NA	FALSE	NA	NA	NA	NA	NA
1	-1	neg	TRUE	2	delta_period_1	NA	NA	NA	FALSE	NA	NA	NA	NA	NA
0	-2	neg	TRUE	2	delta_period_1	NA	NA	NA	FALSE	NA	NA	NA	NA	NA
4	-1	neg	TRUE	5	delta_period_1	NA	NA	NA	FALSE	NA	NA	NA	NA	NA
-2	-2	pos	TRUE	0	delta_period_1	NA	NA	NA	TRUE	TRUE	1	1	NA	NA
3	-2	neg	TRUE	5	delta_period_1	NA	NA	NA	FALSE	NA	NA	NA	NA	NA
0	0	l2fu	FALSE	NA	delta_period_1	NA	NA	NA	FALSE	NA	NA	NA	NA	NA
-2	-7	neg	TRUE	5	delta_period_1	NA	NA	NA	FALSE	NA	NA	NA	NA	NA
-3	-3	l2fu	TRUE	0	delta_period_1	NA	NA	NA	FALSE	NA	NA	NA	NA	NA
-2	-4	neg	TRUE	2	delta_period_1	NA	NA	NA	FALSE	NA	NA	NA	NA	NA
-5	-5	neg	FALSE	NA	delta_period_1	NA	NA	NA	FALSE	NA	NA	NA	NA	NA
2	0	pos	TRUE	2	delta_period_1	NA	NA	NA	TRUE	TRUE	-2	0	NA	NA
-1	-1	neg	TRUE	0	delta_period_1	NA	NA	NA	FALSE	NA	NA	NA	NA	NA
1	-1	pos	TRUE	2	delta_period_1	NA	NA	NA	TRUE	TRUE	1	3	NA	NA
-2	-2	neg	TRUE	0	delta_period_1	NA	NA	NA	FALSE	NA	NA	NA	NA	NA
-1	-1	pos	FALSE	NA	delta_period_1	NA	NA	NA	FALSE	NA	NA	NA	NA	NA
-5	-5	l2fu	FALSE	NA	delta_period_1	NA	NA	NA	FALSE	NA	NA	NA	NA	NA
-2	-2	neg	TRUE	0	delta_period_1	NA	NA	NA	FALSE	NA	NA	NA	NA	NA
-6	-7	neg	TRUE	1	delta_period_1	NA	NA	NA	FALSE	NA	NA	NA	NA	NA
0	0	neg	TRUE	0	delta_period_1	NA	NA	NA	FALSE	NA	NA	NA	NA	NA
-2	-2	neg	TRUE	0	delta_period_1	NA	NA	NA	FALSE	NA	NA	NA	NA	NA
1	-1	neg	TRUE	2	delta_period_1	NA	NA	NA	FALSE	NA	NA	NA	NA	NA
0	-2	neg	TRUE	2	delta_period_1	NA	NA	NA	FALSE	NA	NA	NA	NA	NA
-1	-1	l2fu	TRUE	-1	delta_period_1	NA	NA	NA	FALSE	NA	NA	NA	NA	NA
0	0	l2fu	FALSE	NA	delta_period_1	NA	NA	NA	FALSE	NA	NA	NA	NA	NA
1	0	neg	TRUE	1	delta_period_1	NA	NA	NA	FALSE	NA	NA	NA	NA	NA
-1	-4	neg	TRUE	3	delta_period_1	NA	NA	NA	FALSE	NA	NA	NA	NA	NA
-1	-2	neg	TRUE	1	delta_period_1	NA	NA	NA	FALSE	NA	NA	NA	NA	NA
-3	-4	neg	TRUE	1	delta_period_1	NA	NA	NA	FALSE	NA	NA	NA	NA	NA
2	-1	neg	TRUE	3	delta_period_1	NA	NA	NA	FALSE	NA	NA	NA	NA	NA
-3	-3	neg	TRUE	0	delta_period_1	NA	NA	NA	FALSE	NA	NA	NA	NA	NA
0	0	neg	TRUE	0	delta_period_1	NA	NA	NA	FALSE	NA	NA	NA	NA	NA
-1	-1	neg	TRUE	-1	delta_period_1	NA	NA	NA	FALSE	NA	NA	NA	NA	NA
-1	-1	neg	FALSE	NA	delta_period_1	NA	NA	NA	FALSE	NA	NA	NA	NA	NA
0	-2	pos	TRUE	2	delta_period_1	NA	NA	NA	TRUE	TRUE	0	2	NA	NA
1	1	l2fu	FALSE	NA	delta_period_1	NA	NA	NA	FALSE	NA	NA	NA	NA	NA
-1	-1	neg	FALSE	NA	delta_period_1	NA	NA	NA	FALSE	NA	NA	NA	NA	NA
-1	-1	l2fu	FALSE	NA	delta_period_1	NA	NA	NA	FALSE	NA	NA	NA	NA	NA
1	-1	neg	TRUE	2	delta_period_1	NA	NA	NA	FALSE	NA	NA	NA	NA	NA
-4	-4	neg	FALSE	NA	delta_period_1	NA	NA	NA	FALSE	NA	NA	NA	NA	NA
0	-2	neg	TRUE	2	delta_period_1	NA	NA	NA	FALSE	NA	NA	NA	NA	NA
-1	-1	l2fu	TRUE	-4	delta_period_1	NA	NA	NA	FALSE	NA	NA	NA	NA	NA
-5	-7	neg	TRUE	2	delta_period_1	NA	NA	NA	FALSE	NA	NA	NA	NA	NA
0	0	neg	TRUE	0	delta_period_1	NA	NA	NA	FALSE	NA	NA	NA	NA	NA
-1	-1	neg	FALSE	NA	delta_period_1	NA	NA	NA	FALSE	NA	NA	NA	NA	NA
-2	-4	neg	TRUE	2	delta_period_1	NA	NA	NA	FALSE	NA	NA	NA	NA	NA
-3	-5	neg	TRUE	2	delta_period_1	NA	NA	NA	FALSE	NA	NA	NA	NA	NA
1	-1	neg	TRUE	2	delta_period_1	NA	NA	NA	FALSE	NA	NA	NA	NA	NA
0	0	neg	TRUE	0	delta_period_1	NA	NA	NA	FALSE	NA	NA	NA	NA	NA
-5	-7	l2fu	TRUE	2	delta_period_1	NA	NA	NA	FALSE	NA	NA	NA	NA	NA
1	-1	neg	TRUE	2	delta_period_1	NA	NA	NA	FALSE	NA	NA	NA	NA	NA
0	0	pos	TRUE	0	delta_period_1	NA	NA	NA	TRUE	TRUE	2	2	NA	NA
-2	-2	neg	TRUE	0	delta_period_1	NA	NA	NA	FALSE	NA	NA	NA	NA	NA
-1	-4	neg	TRUE	3	delta_period_1	NA	NA	NA	FALSE	NA	NA	NA	NA	NA
-2	-2	pos	TRUE	0	delta_period_1	NA	NA	NA	TRUE	TRUE	0	0	NA	NA
1	-1	l2fu	TRUE	2	delta_period_1	NA	NA	NA	FALSE	NA	NA	NA	NA	NA
-2	-2	neg	TRUE	0	delta_period_1	NA	NA	NA	FALSE	NA	NA	NA	NA	NA
2	2	neg	TRUE	0	delta_period_1	NA	NA	NA	FALSE	NA	NA	NA	NA	NA
1	-1	l2fu	TRUE	2	delta_period_1	NA	NA	NA	FALSE	NA	NA	NA	NA	NA
0	0	neg	FALSE	NA	delta_period_1	NA	NA	NA	FALSE	NA	NA	NA	NA	NA
-1	-1	neg	TRUE	-4	delta_period_1	NA	NA	NA	FALSE	NA	NA	NA	NA	NA
-1	-1	neg	FALSE	NA	delta_period_1	NA	NA	NA	FALSE	NA	NA	NA	NA	NA
-4	-5	neg	TRUE	1	delta_period_1	NA	NA	NA	FALSE	NA	NA	NA	NA	NA
-1	-4	pos	TRUE	3	delta_period_1	NA	NA	NA	FALSE	NA	NA	NA	NA	NA
1	-2	l2fu	TRUE	3	delta_period_1	NA	NA	NA	FALSE	NA	NA	NA	NA	NA
-2	-3	l2fu	TRUE	1	delta_period_1	NA	NA	NA	FALSE	NA	NA	NA	NA	NA
-6	-7	l2fu	TRUE	1	delta_period_1	NA	NA	NA	FALSE	NA	NA	NA	NA	NA
-3	-4	l2fu	TRUE	1	delta_period_1	NA	NA	NA	FALSE	NA	NA	NA	NA	NA
0	-2	l2fu	TRUE	2	delta_period_1	NA	NA	NA	FALSE	NA	NA	NA	NA	NA
-3	-3	l2fu	TRUE	0	delta_period_1	NA	NA	NA	FALSE	NA	NA	NA	NA	NA
-3	-3	l2fu	FALSE	NA	delta_period_1	NA	NA	NA	FALSE	NA	NA	NA	NA	NA
6	1	neg	TRUE	5	delta_period_1	NA	NA	NA	FALSE	NA	NA	NA	NA	NA
0	-3	pos	TRUE	3	delta_period_1	NA	NA	NA	TRUE	TRUE	-1	2	NA	NA
-1	-1	l2fu	TRUE	-1	delta_period_1	NA	NA	NA	FALSE	NA	NA	NA	NA	NA
-6	-6	neg	TRUE	0	delta_period_1	NA	NA	NA	FALSE	NA	NA	NA	NA	NA
1	-1	pos	TRUE	2	delta_period_1	NA	NA	NA	TRUE	TRUE	0	2	NA	NA
1	-1	pos	TRUE	2	delta_period_1	NA	NA	NA	TRUE	TRUE	0	2	NA	NA
-3	-5	neg	TRUE	2	delta_period_1	NA	NA	NA	FALSE	NA	NA	NA	NA	NA
3	0	neg	TRUE	3	delta_period_1	NA	NA	NA	FALSE	NA	NA	NA	NA	NA
-3	-4	pos	TRUE	1	delta_period_1	NA	NA	NA	TRUE	FALSE	NA	NA	NA	NA
-5	-7	neg	TRUE	2	delta_period_1	NA	NA	NA	FALSE	NA	NA	NA	NA	NA
0	0	neg	TRUE	0	delta_period_1	NA	NA	NA	FALSE	NA	NA	NA	NA	NA
1	-2	l2fu	TRUE	3	delta_period_1	NA	NA	NA	FALSE	NA	NA	NA	NA	NA
-1	-2	neg	TRUE	1	delta_period_1	NA	NA	NA	FALSE	NA	NA	NA	NA	NA
-2	-2	neg	TRUE	0	delta_period_1	NA	NA	NA	FALSE	NA	NA	NA	NA	NA
0	0	neg	FALSE	NA	delta_period_1	NA	NA	NA	FALSE	NA	NA	NA	NA	NA
0	-2	neg	TRUE	2	delta_period_1	NA	NA	NA	FALSE	NA	NA	NA	NA	NA
2	-3	neg	TRUE	5	delta_period_1	NA	NA	NA	FALSE	NA	NA	NA	NA	NA
0	-2	neg	TRUE	2	delta_period_1	NA	NA	NA	FALSE	NA	NA	NA	NA	NA
-5	-5	neg	FALSE	NA	delta_period_1	NA	NA	NA	FALSE	NA	NA	NA	NA	NA
-5	-5	neg	FALSE	NA	delta_period_1	NA	NA	NA	FALSE	NA	NA	NA	NA	NA
-5	-5	pos	FALSE	NA	delta_period_1	NA	NA	NA	FALSE	NA	NA	NA	NA	NA
-2	-3	l2fu	TRUE	1	delta_period_1	NA	NA	NA	FALSE	NA	NA	NA	NA	NA
1	-1	l2fu	TRUE	2	delta_period_1	NA	NA	NA	FALSE	NA	NA	NA	NA	NA
-4	-4	l2fu	TRUE	0	delta_period_1	NA	NA	NA	FALSE	NA	NA	NA	NA	NA
-3	-3	l2fu	TRUE	0	delta_period_1	NA	NA	NA	FALSE	NA	NA	NA	NA	NA
0	-2	neg	TRUE	2	delta_period_1	NA	NA	NA	FALSE	NA	NA	NA	NA	NA
-7	-7	pos	TRUE	0	delta_period_1	NA	NA	NA	FALSE	NA	NA	NA	NA	NA
-1	-1	neg	TRUE	0	delta_period_1	NA	NA	NA	FALSE	NA	NA	NA	NA	NA
1	0	neg	TRUE	1	delta_period_1	NA	NA	NA	FALSE	NA	NA	NA	NA	NA
-1	-1	neg	FALSE	NA	delta_period_1	NA	NA	NA	FALSE	NA	NA	NA	NA	NA
-1	-2	neg	TRUE	1	delta_period_1	NA	NA	NA	FALSE	NA	NA	NA	NA	NA
-3	-5	neg	TRUE	2	delta_period_1	NA	NA	NA	FALSE	NA	NA	NA	NA	NA
-3	-5	l2fu	TRUE	2	delta_period_1	NA	NA	NA	FALSE	NA	NA	NA	NA	NA
0	-2	neg	TRUE	2	delta_period_1	NA	NA	NA	FALSE	NA	NA	NA	NA	NA
-3	-5	neg	TRUE	2	delta_period_1	NA	NA	NA	FALSE	NA	NA	NA	NA	NA
-2	-4	neg	TRUE	2	delta_period_1	NA	NA	NA	FALSE	NA	NA	NA	NA	NA
2	-1	neg	TRUE	3	delta_period_1	NA	NA	NA	FALSE	NA	NA	NA	NA	NA
1	-2	l2fu	TRUE	3	delta_period_1	NA	NA	NA	FALSE	NA	NA	NA	NA	NA
0	0	neg	TRUE	0	delta_period_1	NA	NA	NA	FALSE	NA	NA	NA	NA	NA
0	-2	neg	TRUE	2	delta_period_1	NA	NA	NA	FALSE	NA	NA	NA	NA	NA
-1	-3	neg	TRUE	2	delta_period_1	NA	NA	NA	FALSE	NA	NA	NA	NA	NA
-5	-7	neg	TRUE	2	delta_period_1	NA	NA	NA	FALSE	NA	NA	NA	NA	NA
-2	-2	neg	FALSE	NA	delta_period_1	NA	NA	NA	FALSE	NA	NA	NA	NA	NA
2	-1	pos	TRUE	3	delta_period_1	NA	NA	NA	FALSE	NA	NA	NA	NA	NA
-2	-2	neg	FALSE	NA	delta_period_1	NA	NA	NA	FALSE	NA	NA	NA	NA	NA
-2	-7	neg	TRUE	5	delta_period_1	NA	NA	NA	FALSE	NA	NA	NA	NA	NA
-1	-1	pos	FALSE	NA	delta_period_1	NA	NA	NA	TRUE	TRUE	-1	NA	NA	NA
-2	-4	l2fu	TRUE	2	delta_period_1	NA	NA	NA	FALSE	NA	NA	NA	NA	NA
-2	-4	neg	TRUE	2	delta_period_1	NA	NA	NA	FALSE	NA	NA	NA	NA	NA
3	-1	neg	TRUE	4	delta_period_1	NA	NA	NA	FALSE	NA	NA	NA	NA	NA
3	-1	pos	TRUE	4	delta_period_1	NA	NA	NA	FALSE	NA	NA	NA	NA	NA
1	-1	neg	TRUE	2	delta_period_1	NA	NA	NA	FALSE	NA	NA	NA	NA	NA
1	0	neg	TRUE	1	delta_period_1	NA	NA	NA	FALSE	NA	NA	NA	NA	NA
-5	-7	neg	TRUE	2	delta_period_1	NA	NA	NA	FALSE	NA	NA	NA	NA	NA
-4	-4	l2fu	FALSE	NA	delta_period_1	NA	NA	NA	FALSE	NA	NA	NA	NA	NA
0	-2	neg	TRUE	2	delta_period_1	NA	NA	NA	FALSE	NA	NA	NA	NA	NA
-1	-1	neg	TRUE	-4	delta_period_1	NA	NA	NA	FALSE	NA	NA	NA	NA	NA
1	-1	l2fu	TRUE	2	delta_period_1	NA	NA	NA	FALSE	NA	NA	NA	NA	NA
-2	-5	neg	TRUE	3	delta_period_1	NA	NA	NA	FALSE	NA	NA	NA	NA	NA
0	-2	neg	TRUE	2	delta_period_1	NA	NA	NA	FALSE	NA	NA	NA	NA	NA
-1	-2	pos	TRUE	1	delta_period_1	NA	NA	NA	FALSE	NA	NA	NA	NA	NA
-1	-1	l2fu	FALSE	NA	delta_period_1	NA	NA	NA	FALSE	NA	NA	NA	NA	NA
4	-1	neg	TRUE	5	delta_period_1	NA	NA	NA	FALSE	NA	NA	NA	NA	NA
3	-2	neg	TRUE	5	delta_period_1	NA	NA	NA	FALSE	NA	NA	NA	NA	NA
-1	-4	neg	TRUE	3	delta_period_1	NA	NA	NA	FALSE	NA	NA	NA	NA	NA
-3	-3	neg	FALSE	NA	delta_period_1	NA	NA	NA	FALSE	NA	NA	NA	NA	NA
0	0	neg	FALSE	NA	delta_period_1	NA	NA	NA	FALSE	NA	NA	NA	NA	NA
-2	-6	neg	TRUE	4	delta_period_1	NA	NA	NA	FALSE	NA	NA	NA	NA	NA
-1	-1	pos	TRUE	0	delta_period_1	NA	NA	NA	TRUE	TRUE	-1	-1	NA	NA
-2	-2	neg	FALSE	NA	delta_period_1	NA	NA	NA	FALSE	NA	NA	NA	NA	NA
2	1	neg	TRUE	1	delta_period_1	NA	NA	NA	FALSE	NA	NA	NA	NA	NA
0	0	neg	TRUE	0	delta_period_1	NA	NA	NA	FALSE	NA	NA	NA	NA	NA
-1	-1	l2fu	TRUE	-1	delta_period_1	NA	NA	NA	FALSE	NA	NA	NA	NA	NA
-2	-2	neg	TRUE	0	delta_period_1	NA	NA	NA	FALSE	NA	NA	NA	NA	NA
-2	-2	neg	TRUE	0	delta_period_1	NA	NA	NA	FALSE	NA	NA	NA	NA	NA
0	0	l2fu	FALSE	NA	delta_period_1	NA	NA	NA	FALSE	NA	NA	NA	NA	NA
-1	-4	neg	TRUE	3	delta_period_1	NA	NA	NA	FALSE	NA	NA	NA	NA	NA
-2	-5	l2fu	TRUE	3	delta_period_1	NA	NA	NA	FALSE	NA	NA	NA	NA	NA
-5	-5	neg	FALSE	NA	delta_period_1	NA	NA	NA	FALSE	NA	NA	NA	NA	NA
-1	-1	neg	TRUE	-4	delta_period_1	NA	NA	NA	FALSE	NA	NA	NA	NA	NA
-2	-3	l2fu	TRUE	1	delta_period_1	NA	NA	NA	FALSE	NA	NA	NA	NA	NA
0	0	neg	FALSE	NA	delta_period_1	NA	NA	NA	FALSE	NA	NA	NA	NA	NA
-2	-2	pos	FALSE	NA	delta_period_1	NA	NA	NA	TRUE	TRUE	0	NA	NA	NA
2	-1	pos	TRUE	3	delta_period_1	NA	NA	NA	FALSE	NA	NA	NA	NA	NA
-4	-4	neg	FALSE	NA	delta_period_1	NA	NA	NA	FALSE	NA	NA	NA	NA	NA
-1	-1	pos	FALSE	NA	delta_period_1	NA	NA	NA	FALSE	NA	NA	NA	NA	NA
0	0	neg	TRUE	0	delta_period_1	NA	NA	NA	FALSE	NA	NA	NA	NA	NA
-5	-5	neg	TRUE	-1	delta_period_1	NA	NA	NA	FALSE	NA	NA	NA	NA	NA
0	0	l2fu	FALSE	NA	delta_period_1	NA	NA	NA	FALSE	NA	NA	NA	NA	NA
-4	-4	pos	FALSE	NA	delta_period_1	NA	NA	NA	FALSE	NA	NA	NA	NA	NA
-5	-7	l2fu	TRUE	2	delta_period_1	NA	NA	NA	FALSE	NA	NA	NA	NA	NA
0	0	neg	TRUE	0	delta_period_1	NA	NA	NA	FALSE	NA	NA	NA	NA	NA
-1	-1	l2fu	TRUE	-1	delta_period_1	NA	NA	NA	FALSE	NA	NA	NA	NA	NA
2	2	neg	TRUE	0	delta_period_1	NA	NA	NA	FALSE	NA	NA	NA	NA	NA
2	0	pos	TRUE	2	delta_period_1	NA	NA	NA	FALSE	NA	NA	NA	NA	NA
-1	-1	neg	TRUE	0	delta_period_1	NA	NA	NA	FALSE	NA	NA	NA	NA	NA
-5	-7	neg	TRUE	2	delta_period_1	NA	NA	NA	FALSE	NA	NA	NA	NA	NA
1	-1	l2fu	TRUE	2	delta_period_1	NA	NA	NA	FALSE	NA	NA	NA	NA	NA
-2	-2	neg	TRUE	0	delta_period_1	NA	NA	NA	FALSE	NA	NA	NA	NA	NA
-2	-3	l2fu	TRUE	1	delta_period_1	NA	NA	NA	FALSE	NA	NA	NA	NA	NA
-4	-4	l2fu	FALSE	NA	delta_period_1	NA	NA	NA	FALSE	NA	NA	NA	NA	NA
-1	-3	l2fu	TRUE	2	delta_period_1	NA	NA	NA	FALSE	NA	NA	NA	NA	NA
-4	-4	neg	FALSE	NA	delta_period_1	NA	NA	NA	FALSE	NA	NA	NA	NA	NA
-1	-1	l2fu	TRUE	0	delta_period_1	NA	NA	NA	FALSE	NA	NA	NA	NA	NA
1	-2	l2fu	TRUE	3	delta_period_1	NA	NA	NA	FALSE	NA	NA	NA	NA	NA
-2	-4	l2fu	TRUE	2	delta_period_1	NA	NA	NA	FALSE	NA	NA	NA	NA	NA
0	0	neg	FALSE	NA	delta_period_1	NA	NA	NA	FALSE	NA	NA	NA	NA	NA
-2	-2	neg	TRUE	0	delta_period_1	NA	NA	NA	FALSE	NA	NA	NA	NA	NA
2	-1	neg	TRUE	3	delta_period_1	NA	NA	NA	FALSE	NA	NA	NA	NA	NA
-4	-4	neg	FALSE	NA	delta_period_1	NA	NA	NA	FALSE	NA	NA	NA	NA	NA
0	0	neg	TRUE	0	delta_period_1	NA	NA	NA	FALSE	NA	NA	NA	NA	NA
0	0	neg	FALSE	NA	delta_period_1	NA	NA	NA	FALSE	NA	NA	NA	NA	NA
-6	-6	l2fu	TRUE	0	delta_period_1	NA	NA	NA	FALSE	NA	NA	NA	NA	NA
-4	-4	neg	TRUE	0	delta_period_1	NA	NA	NA	FALSE	NA	NA	NA	NA	NA
-2	-2	neg	FALSE	NA	delta_period_1	NA	NA	NA	FALSE	NA	NA	NA	NA	NA
2	-3	neg	TRUE	5	delta_period_1	NA	NA	NA	FALSE	NA	NA	NA	NA	NA
0	0	l2fu	FALSE	NA	delta_period_1	NA	NA	NA	FALSE	NA	NA	NA	NA	NA
-1	-3	neg	TRUE	2	delta_period_1	NA	NA	NA	FALSE	NA	NA	NA	NA	NA
-1	-1	neg	TRUE	0	delta_period_1	NA	NA	NA	FALSE	NA	NA	NA	NA	NA
0	-6	neg	TRUE	6	delta_period_1	NA	NA	NA	FALSE	NA	NA	NA	NA	NA
-2	-2	neg	TRUE	-1	delta_period_1	NA	NA	NA	FALSE	NA	NA	NA	NA	NA
-1	-1	l2fu	TRUE	-1	delta_period_1	NA	NA	NA	FALSE	NA	NA	NA	NA	NA
-4	-4	neg	FALSE	NA	delta_period_1	NA	NA	NA	FALSE	NA	NA	NA	NA	NA
-4	-4	l2fu	TRUE	0	delta_period_1	NA	NA	NA	FALSE	NA	NA	NA	NA	NA
3	-2	neg	TRUE	5	delta_period_1	NA	NA	NA	FALSE	NA	NA	NA	NA	NA
-2	-5	l2fu	TRUE	3	delta_period_1	NA	NA	NA	FALSE	NA	NA	NA	NA	NA
-1	-1	pos	FALSE	NA	delta_period_1	NA	NA	NA	FALSE	NA	NA	NA	NA	NA
-1	-4	neg	TRUE	3	delta_period_1	NA	NA	NA	FALSE	NA	NA	NA	NA	NA
0	0	neg	FALSE	NA	delta_period_1	NA	NA	NA	FALSE	NA	NA	NA	NA	NA
-1	-1	pos	TRUE	0	delta_period_1	NA	NA	NA	TRUE	TRUE	0	0	NA	NA
1	-2	neg	TRUE	3	delta_period_1	NA	NA	NA	FALSE	NA	NA	NA	NA	NA
-5	-7	l2fu	TRUE	2	delta_period_1	NA	NA	NA	FALSE	NA	NA	NA	NA	NA
0	-2	neg	TRUE	2	delta_period_1	NA	NA	NA	FALSE	NA	NA	NA	NA	NA
-1	-1	pos	TRUE	0	delta_period_1	NA	NA	NA	FALSE	NA	NA	NA	NA	NA
-5	-7	neg	TRUE	2	delta_period_1	NA	NA	NA	FALSE	NA	NA	NA	NA	NA
1	-1	pos	TRUE	2	delta_period_1	NA	NA	NA	FALSE	NA	NA	NA	NA	NA
0	0	l2fu	FALSE	NA	delta_period_1	NA	NA	NA	FALSE	NA	NA	NA	NA	NA
0	0	l2fu	FALSE	NA	delta_period_1	NA	NA	NA	FALSE	NA	NA	NA	NA	NA
-1	-1	pos	FALSE	NA	delta_period_1	NA	NA	NA	TRUE	TRUE	-2	NA	NA	NA
-1	-3	l2fu	TRUE	2	delta_period_1	NA	NA	NA	FALSE	NA	NA	NA	NA	NA
-1	-1	neg	FALSE	NA	delta_period_1	NA	NA	NA	FALSE	NA	NA	NA	NA	NA
-5	-7	neg	TRUE	2	delta_period_1	NA	NA	NA	FALSE	NA	NA	NA	NA	NA
-4	-4	neg	TRUE	0	delta_period_1	NA	NA	NA	FALSE	NA	NA	NA	NA	NA
-4	-4	l2fu	TRUE	0	delta_period_1	NA	NA	NA	FALSE	NA	NA	NA	NA	NA
1	0	pos	TRUE	1	delta_period_1	NA	NA	NA	FALSE	NA	NA	NA	NA	NA
-1	-1	neg	FALSE	NA	delta_period_1	NA	NA	NA	FALSE	NA	NA	NA	NA	NA
-2	-2	neg	TRUE	0	delta_period_1	NA	NA	NA	FALSE	NA	NA	NA	NA	NA
5	0	neg	TRUE	5	delta_period_1	NA	NA	NA	FALSE	NA	NA	NA	NA	NA
-1	-1	neg	FALSE	NA	delta_period_1	NA	NA	NA	FALSE	NA	NA	NA	NA	NA
-5	-7	l2fu	TRUE	2	delta_period_1	NA	NA	NA	FALSE	NA	NA	NA	NA	NA
0	0	pos	FALSE	NA	delta_period_1	NA	NA	NA	FALSE	NA	NA	NA	NA	NA
-2	-2	pos	TRUE	0	delta_period_1	NA	NA	NA	FALSE	NA	NA	NA	NA	NA
1	-1	neg	TRUE	2	delta_period_1	NA	NA	NA	FALSE	NA	NA	NA	NA	NA
0	-2	neg	TRUE	2	delta_period_1	NA	NA	NA	FALSE	NA	NA	NA	NA	NA
-1	-1	neg	FALSE	NA	delta_period_1	NA	NA	NA	FALSE	NA	NA	NA	NA	NA
-3	-6	neg	TRUE	3	delta_period_1	NA	NA	NA	FALSE	NA	NA	NA	NA	NA
1	-1	neg	TRUE	2	delta_period_1	NA	NA	NA	FALSE	NA	NA	NA	NA	NA
-1	-2	neg	TRUE	1	delta_period_1	NA	NA	NA	FALSE	NA	NA	NA	NA	NA
-3	-5	l2fu	TRUE	2	delta_period_1	NA	NA	NA	FALSE	NA	NA	NA	NA	NA
0	0	pos	TRUE	0	delta_period_1	NA	NA	NA	TRUE	TRUE	3	3	NA	NA
2	-1	pos	TRUE	3	delta_period_1	NA	NA	NA	FALSE	NA	NA	NA	NA	NA
-4	-5	neg	TRUE	1	delta_period_1	NA	NA	NA	FALSE	NA	NA	NA	NA	NA
-5	-5	neg	TRUE	-1	delta_period_1	NA	NA	NA	FALSE	NA	NA	NA	NA	NA
-3	-5	l2fu	TRUE	2	delta_period_1	NA	NA	NA	FALSE	NA	NA	NA	NA	NA
1	-1	l2fu	TRUE	2	delta_period_1	NA	NA	NA	FALSE	NA	NA	NA	NA	NA
0	-2	neg	TRUE	2	delta_period_1	NA	NA	NA	FALSE	NA	NA	NA	NA	NA
-5	-5	l2fu	TRUE	-1	delta_period_1	NA	NA	NA	FALSE	NA	NA	NA	NA	NA
4	-1	neg	TRUE	5	delta_period_1	NA	NA	NA	FALSE	NA	NA	NA	NA	NA
-2	-2	l2fu	FALSE	NA	delta_period_1	NA	NA	NA	FALSE	NA	NA	NA	NA	NA
-4	-4	pos	FALSE	NA	delta_period_1	NA	NA	NA	FALSE	NA	NA	NA	NA	NA
-6	-6	neg	TRUE	-1	delta_period_1	NA	NA	NA	FALSE	NA	NA	NA	NA	NA
1	-1	neg	TRUE	2	delta_period_1	NA	NA	NA	FALSE	NA	NA	NA	NA	NA
-2	-2	neg	TRUE	0	delta_period_1	NA	NA	NA	FALSE	NA	NA	NA	NA	NA
-1	-3	neg	TRUE	2	delta_period_1	NA	NA	NA	FALSE	NA	NA	NA	NA	NA
-1	-1	pos	TRUE	0	delta_period_1	NA	NA	NA	TRUE	TRUE	-1	-1	NA	NA
0	0	neg	FALSE	NA	delta_period_1	NA	NA	NA	FALSE	NA	NA	NA	NA	NA
0	0	neg	TRUE	0	delta_period_1	NA	NA	NA	FALSE	NA	NA	NA	NA	NA
-2	-4	neg	TRUE	2	delta_period_1	NA	NA	NA	FALSE	NA	NA	NA	NA	NA
-2	-2	neg	FALSE	NA	delta_period_1	NA	NA	NA	FALSE	NA	NA	NA	NA	NA
-2	-2	l2fu	TRUE	0	delta_period_2	NA	NA	NA	FALSE	NA	NA	NA	NA	NA
0	-1	neg	TRUE	1	delta_period_2	NA	NA	NA	FALSE	NA	NA	NA	NA	NA
-2	-5	l2fu	TRUE	3	delta_period_2	NA	NA	NA	FALSE	NA	NA	NA	NA	NA
0	-3	l2fu	TRUE	3	delta_period_2	NA	NA	NA	FALSE	NA	NA	NA	NA	NA
-1	-1	l2fu	FALSE	NA	delta_period_2	NA	NA	NA	FALSE	NA	NA	NA	NA	NA
-1	-3	neg	TRUE	2	delta_period_2	NA	NA	NA	FALSE	NA	NA	NA	NA	NA
-2	-4	neg	TRUE	2	delta_period_2	NA	NA	NA	FALSE	NA	NA	NA	NA	NA
-5	-5	l2fu	TRUE	0	delta_period_2	NA	NA	NA	FALSE	NA	NA	NA	NA	NA
0	0	neg	TRUE	0	delta_period_2	NA	NA	NA	FALSE	NA	NA	NA	NA	NA
-6	-6	l2fu	FALSE	NA	delta_period_2	NA	NA	NA	FALSE	NA	NA	NA	NA	NA
-2	-5	l2fu	TRUE	3	delta_period_2	NA	NA	NA	FALSE	NA	NA	NA	NA	NA
-3	-3	l2fu	FALSE	NA	delta_period_2	NA	NA	NA	FALSE	NA	NA	NA	NA	NA
1	0	l2fu	TRUE	1	delta_period_2	NA	NA	NA	FALSE	NA	NA	NA	NA	NA
-2	-4	neg	TRUE	2	delta_period_2	NA	NA	NA	FALSE	NA	NA	NA	NA	NA
0	-1	pos	TRUE	1	delta_period_2	NA	NA	NA	FALSE	NA	NA	NA	NA	NA
-5	-7	l2fu	TRUE	2	delta_period_2	NA	NA	NA	FALSE	NA	NA	NA	NA	NA
0	0	l2fu	TRUE	0	delta_period_2	NA	NA	NA	FALSE	NA	NA	NA	NA	NA
0	0	neg	FALSE	NA	delta_period_2	NA	NA	NA	FALSE	NA	NA	NA	NA	NA
-3	-6	l2fu	TRUE	3	delta_period_2	NA	NA	NA	FALSE	NA	NA	NA	NA	NA
-4	-4	neg	FALSE	NA	delta_period_2	NA	NA	NA	FALSE	NA	NA	NA	NA	NA
0	0	neg	FALSE	NA	delta_period_2	NA	NA	NA	FALSE	NA	NA	NA	NA	NA
-1	-1	neg	TRUE	0	delta_period_2	NA	NA	NA	FALSE	NA	NA	NA	NA	NA
1	-1	neg	TRUE	2	delta_period_2	NA	NA	NA	FALSE	NA	NA	NA	NA	NA
-3	-3	l2fu	FALSE	NA	delta_period_2	NA	NA	NA	FALSE	NA	NA	NA	NA	NA
1	0	l2fu	TRUE	1	delta_period_2	NA	NA	NA	FALSE	NA	NA	NA	NA	NA
2	0	neg	TRUE	2	delta_period_2	NA	NA	NA	FALSE	NA	NA	NA	NA	NA
-6	-7	l2fu	TRUE	1	delta_period_2	NA	NA	NA	FALSE	NA	NA	NA	NA	NA
2	-4	l2fu	TRUE	6	delta_period_2	NA	NA	NA	FALSE	NA	NA	NA	NA	NA
1	-1	neg	TRUE	2	delta_period_2	NA	NA	NA	FALSE	NA	NA	NA	NA	NA
-3	-6	l2fu	TRUE	3	delta_period_2	NA	NA	NA	FALSE	NA	NA	NA	NA	NA
-7	-7	l2fu	TRUE	0	delta_period_2	NA	NA	NA	FALSE	NA	NA	NA	NA	NA
-1	-1	neg	TRUE	0	delta_period_2	NA	NA	NA	FALSE	NA	NA	NA	NA	NA
-2	-2	l2fu	TRUE	-1	delta_period_2	NA	NA	NA	FALSE	NA	NA	NA	NA	NA
-1	-1	l2fu	TRUE	0	delta_period_2	NA	NA	NA	FALSE	NA	NA	NA	NA	NA
0	-3	l2fu	TRUE	3	delta_period_2	NA	NA	NA	FALSE	NA	NA	NA	NA	NA
-1	-1	l2fu	TRUE	0	delta_period_2	NA	NA	NA	FALSE	NA	NA	NA	NA	NA
-3	-5	neg	TRUE	2	delta_period_2	NA	NA	NA	FALSE	NA	NA	NA	NA	NA
-4	-5	neg	TRUE	1	delta_period_2	NA	NA	NA	FALSE	NA	NA	NA	NA	NA
0	0	pos	FALSE	NA	delta_period_2	NA	NA	NA	FALSE	NA	NA	NA	NA	NA
-2	-6	l2fu	TRUE	4	delta_period_2	NA	NA	NA	FALSE	NA	NA	NA	NA	NA
2	-2	neg	TRUE	4	delta_period_2	NA	NA	NA	FALSE	NA	NA	NA	NA	NA
-2	-4	neg	TRUE	2	delta_period_2	NA	NA	NA	FALSE	NA	NA	NA	NA	NA
-2	-2	neg	FALSE	NA	delta_period_2	NA	NA	NA	FALSE	NA	NA	NA	NA	NA
1	-3	l2fu	TRUE	4	delta_period_2	NA	NA	NA	FALSE	NA	NA	NA	NA	NA
-2	-4	neg	TRUE	2	delta_period_2	NA	NA	NA	FALSE	NA	NA	NA	NA	NA
-3	-3	l2fu	FALSE	NA	delta_period_2	NA	NA	NA	FALSE	NA	NA	NA	NA	NA
-3	-4	neg	TRUE	1	delta_period_2	NA	NA	NA	FALSE	NA	NA	NA	NA	NA
2	-4	l2fu	TRUE	6	delta_period_2	NA	NA	NA	FALSE	NA	NA	NA	NA	NA
0	-1	l2fu	TRUE	1	delta_period_2	NA	NA	NA	FALSE	NA	NA	NA	NA	NA
-5	-6	neg	TRUE	1	delta_period_2	NA	NA	NA	FALSE	NA	NA	NA	NA	NA
-6	-6	l2fu	FALSE	NA	delta_period_2	NA	NA	NA	FALSE	NA	NA	NA	NA	NA
-2	-2	l2fu	FALSE	NA	delta_period_2	NA	NA	NA	FALSE	NA	NA	NA	NA	NA
0	-1	pos	TRUE	1	delta_period_2	NA	NA	NA	FALSE	NA	NA	NA	NA	NA
1	-1	pos	TRUE	2	delta_period_2	NA	NA	NA	FALSE	NA	NA	NA	NA	NA
-2	-6	neg	TRUE	4	delta_period_2	NA	NA	NA	FALSE	NA	NA	NA	NA	NA
-6	-6	neg	FALSE	NA	delta_period_2	NA	NA	NA	FALSE	NA	NA	NA	NA	NA
-6	-7	neg	TRUE	1	delta_period_2	NA	NA	NA	FALSE	NA	NA	NA	NA	NA
-3	-6	neg	TRUE	3	delta_period_2	NA	NA	NA	FALSE	NA	NA	NA	NA	NA
-3	-3	neg	FALSE	NA	delta_period_2	NA	NA	NA	FALSE	NA	NA	NA	NA	NA
-1	-1	neg	FALSE	NA	delta_period_2	NA	NA	NA	FALSE	NA	NA	NA	NA	NA
1	-1	l2fu	TRUE	2	delta_period_2	NA	NA	NA	FALSE	NA	NA	NA	NA	NA
-2	-3	l2fu	TRUE	1	delta_period_2	NA	NA	NA	FALSE	NA	NA	NA	NA	NA
0	0	neg	FALSE	NA	delta_period_2	NA	NA	NA	FALSE	NA	NA	NA	NA	NA
-2	-6	neg	TRUE	4	delta_period_2	NA	NA	NA	FALSE	NA	NA	NA	NA	NA
2	-1	neg	TRUE	3	delta_period_2	NA	NA	NA	FALSE	NA	NA	NA	NA	NA
0	-3	neg	TRUE	3	delta_period_2	NA	NA	NA	FALSE	NA	NA	NA	NA	NA
1	-2	neg	TRUE	3	delta_period_2	NA	NA	NA	FALSE	NA	NA	NA	NA	NA
0	0	neg	TRUE	-1	delta_period_2	NA	NA	NA	FALSE	NA	NA	NA	NA	NA
-2	-2	neg	FALSE	NA	delta_period_2	NA	NA	NA	FALSE	NA	NA	NA	NA	NA
4	-2	neg	TRUE	6	delta_period_2	NA	NA	NA	FALSE	NA	NA	NA	NA	NA
2	-2	neg	TRUE	4	delta_period_2	NA	NA	NA	FALSE	NA	NA	NA	NA	NA
0	0	l2fu	TRUE	0	delta_period_2	NA	NA	NA	FALSE	NA	NA	NA	NA	NA
-1	-1	neg	FALSE	NA	delta_period_2	NA	NA	NA	FALSE	NA	NA	NA	NA	NA
0	0	neg	TRUE	-1	delta_period_2	NA	NA	NA	FALSE	NA	NA	NA	NA	NA
-3	-3	neg	FALSE	NA	delta_period_2	NA	NA	NA	FALSE	NA	NA	NA	NA	NA
-4	-4	l2fu	TRUE	-1	delta_period_2	NA	NA	NA	FALSE	NA	NA	NA	NA	NA
-6	-6	neg	FALSE	NA	delta_period_2	NA	NA	NA	FALSE	NA	NA	NA	NA	NA
1	-1	neg	TRUE	2	delta_period_2	NA	NA	NA	FALSE	NA	NA	NA	NA	NA
-5	-5	l2fu	FALSE	NA	delta_period_2	NA	NA	NA	FALSE	NA	NA	NA	NA	NA
-4	-6	pos	TRUE	2	delta_period_2	NA	NA	NA	FALSE	NA	NA	NA	NA	NA
0	-1	pos	TRUE	1	delta_period_2	NA	NA	NA	FALSE	NA	NA	NA	NA	NA
-2	-4	neg	TRUE	2	delta_period_2	NA	NA	NA	FALSE	NA	NA	NA	NA	NA
-1	-4	l2fu	TRUE	3	delta_period_2	NA	NA	NA	FALSE	NA	NA	NA	NA	NA
-1	-2	pos	TRUE	1	delta_period_2	NA	NA	NA	FALSE	NA	NA	NA	NA	NA
1	-1	neg	TRUE	2	delta_period_2	NA	NA	NA	FALSE	NA	NA	NA	NA	NA
0	0	neg	FALSE	NA	delta_period_2	NA	NA	NA	FALSE	NA	NA	NA	NA	NA
0	0	neg	FALSE	NA	delta_period_2	NA	NA	NA	FALSE	NA	NA	NA	NA	NA
0	-3	l2fu	TRUE	3	delta_period_2	NA	NA	NA	FALSE	NA	NA	NA	NA	NA
0	-1	l2fu	TRUE	1	delta_period_2	NA	NA	NA	FALSE	NA	NA	NA	NA	NA
-4	-6	neg	TRUE	2	delta_period_2	NA	NA	NA	FALSE	NA	NA	NA	NA	NA
-7	-7	neg	TRUE	0	delta_period_2	NA	NA	NA	FALSE	NA	NA	NA	NA	NA
-5	-7	neg	TRUE	2	delta_period_2	NA	NA	NA	FALSE	NA	NA	NA	NA	NA
-1	-1	neg	TRUE	0	delta_period_2	NA	NA	NA	FALSE	NA	NA	NA	NA	NA
-5	-5	neg	TRUE	0	delta_period_2	NA	NA	NA	FALSE	NA	NA	NA	NA	NA
-5	-7	l2fu	TRUE	2	delta_period_2	NA	NA	NA	FALSE	NA	NA	NA	NA	NA
-2	-6	neg	TRUE	4	delta_period_2	NA	NA	NA	FALSE	NA	NA	NA	NA	NA
-1	-1	neg	FALSE	NA	delta_period_2	NA	NA	NA	FALSE	NA	NA	NA	NA	NA
-2	-2	pos	TRUE	0	delta_period_2	NA	NA	NA	FALSE	NA	NA	NA	NA	NA
-2	-3	neg	TRUE	1	delta_period_2	NA	NA	NA	FALSE	NA	NA	NA	NA	NA
0	0	neg	FALSE	NA	delta_period_2	NA	NA	NA	FALSE	NA	NA	NA	NA	NA
-2	-2	neg	TRUE	0	delta_period_2	NA	NA	NA	FALSE	NA	NA	NA	NA	NA
-1	-1	l2fu	FALSE	NA	delta_period_2	NA	NA	NA	FALSE	NA	NA	NA	NA	NA
-5	-5	l2fu	TRUE	0	delta_period_2	NA	NA	NA	FALSE	NA	NA	NA	NA	NA
0	-2	pos	TRUE	2	delta_period_2	NA	NA	NA	TRUE	TRUE	2	4	NA	NA
-2	-2	neg	TRUE	0	delta_period_2	NA	NA	NA	FALSE	NA	NA	NA	NA	NA
-1	-1	l2fu	FALSE	NA	delta_period_2	NA	NA	NA	FALSE	NA	NA	NA	NA	NA
1	-2	l2fu	TRUE	3	delta_period_2	NA	NA	NA	FALSE	NA	NA	NA	NA	NA
-2	-2	neg	FALSE	NA	delta_period_2	NA	NA	NA	FALSE	NA	NA	NA	NA	NA
-1	-2	pos	TRUE	1	delta_period_2	NA	NA	NA	FALSE	NA	NA	NA	NA	NA
0	-3	neg	TRUE	3	delta_period_2	NA	NA	NA	FALSE	NA	NA	NA	NA	NA
-2	-2	neg	TRUE	0	delta_period_2	NA	NA	NA	FALSE	NA	NA	NA	NA	NA
-1	-2	neg	TRUE	1	delta_period_2	NA	NA	NA	FALSE	NA	NA	NA	NA	NA
-5	-7	neg	TRUE	2	delta_period_2	NA	NA	NA	FALSE	NA	NA	NA	NA	NA
-5	-5	l2fu	TRUE	0	delta_period_2	NA	NA	NA	FALSE	NA	NA	NA	NA	NA
1	-1	l2fu	TRUE	2	delta_period_2	NA	NA	NA	FALSE	NA	NA	NA	NA	NA
-1	-1	neg	FALSE	NA	delta_period_2	NA	NA	NA	FALSE	NA	NA	NA	NA	NA
-2	-2	l2fu	TRUE	0	delta_period_2	NA	NA	NA	FALSE	NA	NA	NA	NA	NA
-2	-2	pos	TRUE	0	delta_period_2	NA	NA	NA	FALSE	NA	NA	NA	NA	NA
-1	-1	neg	FALSE	NA	delta_period_2	NA	NA	NA	FALSE	NA	NA	NA	NA	NA
-6	-6	l2fu	TRUE	-1	delta_period_2	NA	NA	NA	FALSE	NA	NA	NA	NA	NA
-6	-7	l2fu	TRUE	1	delta_period_2	NA	NA	NA	FALSE	NA	NA	NA	NA	NA
-2	-4	neg	TRUE	2	delta_period_2	NA	NA	NA	FALSE	NA	NA	NA	NA	NA
-1	-3	l2fu	TRUE	2	delta_period_2	NA	NA	NA	FALSE	NA	NA	NA	NA	NA
1	-2	l2fu	TRUE	3	delta_period_2	NA	NA	NA	FALSE	NA	NA	NA	NA	NA
1	-2	l2fu	TRUE	3	delta_period_2	NA	NA	NA	FALSE	NA	NA	NA	NA	NA
-2	-2	neg	TRUE	0	delta_period_2	NA	NA	NA	FALSE	NA	NA	NA	NA	NA
-3	-3	l2fu	FALSE	NA	delta_period_2	NA	NA	NA	FALSE	NA	NA	NA	NA	NA
4	-1	l2fu	TRUE	5	delta_period_2	NA	NA	NA	FALSE	NA	NA	NA	NA	NA
0	-1	l2fu	TRUE	1	delta_period_2	NA	NA	NA	FALSE	NA	NA	NA	NA	NA
-6	-7	neg	TRUE	1	delta_period_2	NA	NA	NA	FALSE	NA	NA	NA	NA	NA
-6	-7	neg	TRUE	1	delta_period_2	NA	NA	NA	FALSE	NA	NA	NA	NA	NA
-1	-1	neg	FALSE	NA	delta_period_2	NA	NA	NA	FALSE	NA	NA	NA	NA	NA
-4	-5	l2fu	TRUE	1	delta_period_2	NA	NA	NA	FALSE	NA	NA	NA	NA	NA
-5	-5	l2fu	TRUE	0	delta_period_2	NA	NA	NA	FALSE	NA	NA	NA	NA	NA
-3	-3	neg	FALSE	NA	delta_period_2	NA	NA	NA	FALSE	NA	NA	NA	NA	NA
-2	-2	neg	TRUE	-1	delta_period_2	NA	NA	NA	FALSE	NA	NA	NA	NA	NA
-3	-6	l2fu	TRUE	3	delta_period_2	NA	NA	NA	FALSE	NA	NA	NA	NA	NA
-2	-2	neg	TRUE	0	delta_period_2	NA	NA	NA	FALSE	NA	NA	NA	NA	NA
-5	-5	neg	FALSE	NA	delta_period_2	NA	NA	NA	FALSE	NA	NA	NA	NA	NA
-5	-5	l2fu	FALSE	NA	delta_period_2	NA	NA	NA	FALSE	NA	NA	NA	NA	NA
-2	-6	neg	TRUE	4	delta_period_2	NA	NA	NA	FALSE	NA	NA	NA	NA	NA
0	0	l2fu	FALSE	NA	delta_period_2	NA	NA	NA	FALSE	NA	NA	NA	NA	NA
-1	-1	neg	FALSE	NA	delta_period_2	NA	NA	NA	FALSE	NA	NA	NA	NA	NA
0	0	neg	FALSE	NA	delta_period_2	NA	NA	NA	FALSE	NA	NA	NA	NA	NA
-2	-5	l2fu	TRUE	3	delta_period_2	NA	NA	NA	FALSE	NA	NA	NA	NA	NA
-1	-1	neg	TRUE	0	delta_period_2	NA	NA	NA	FALSE	NA	NA	NA	NA	NA
-4	-4	neg	FALSE	NA	delta_period_2	NA	NA	NA	FALSE	NA	NA	NA	NA	NA
-1	-2	l2fu	TRUE	1	delta_period_2	NA	NA	NA	FALSE	NA	NA	NA	NA	NA
-3	-4	neg	TRUE	1	delta_period_2	NA	NA	NA	FALSE	NA	NA	NA	NA	NA
-6	-7	l2fu	TRUE	1	delta_period_2	NA	NA	NA	FALSE	NA	NA	NA	NA	NA
-2	-2	neg	TRUE	-1	delta_period_2	NA	NA	NA	FALSE	NA	NA	NA	NA	NA
-2	-5	neg	TRUE	3	delta_period_2	NA	NA	NA	FALSE	NA	NA	NA	NA	NA
-5	-6	l2fu	TRUE	1	delta_period_2	NA	NA	NA	FALSE	NA	NA	NA	NA	NA
-1	-1	l2fu	FALSE	NA	delta_period_2	NA	NA	NA	FALSE	NA	NA	NA	NA	NA
-1	-1	l2fu	TRUE	0	delta_period_2	NA	NA	NA	FALSE	NA	NA	NA	NA	NA
-2	-3	neg	TRUE	1	delta_period_2	NA	NA	NA	FALSE	NA	NA	NA	NA	NA
-1	-1	l2fu	TRUE	0	delta_period_2	NA	NA	NA	FALSE	NA	NA	NA	NA	NA
-1	-1	neg	FALSE	NA	delta_period_2	NA	NA	NA	FALSE	NA	NA	NA	NA	NA
-2	-5	neg	TRUE	3	delta_period_2	NA	NA	NA	FALSE	NA	NA	NA	NA	NA
0	-1	pos	TRUE	1	delta_period_2	NA	NA	NA	FALSE	NA	NA	NA	NA	NA
-6	-6	neg	TRUE	0	delta_period_2	NA	NA	NA	FALSE	NA	NA	NA	NA	NA
-1	-2	neg	TRUE	1	delta_period_2	NA	NA	NA	FALSE	NA	NA	NA	NA	NA
-1	-1	neg	FALSE	NA	delta_period_2	NA	NA	NA	FALSE	NA	NA	NA	NA	NA
0	-3	neg	TRUE	3	delta_period_2	NA	NA	NA	FALSE	NA	NA	NA	NA	NA
-1	-1	l2fu	FALSE	NA	delta_period_2	NA	NA	NA	FALSE	NA	NA	NA	NA	NA
0	-3	neg	TRUE	3	delta_period_2	NA	NA	NA	FALSE	NA	NA	NA	NA	NA
-4	-6	neg	TRUE	2	delta_period_2	NA	NA	NA	FALSE	NA	NA	NA	NA	NA
0	0	neg	FALSE	NA	delta_period_2	NA	NA	NA	FALSE	NA	NA	NA	NA	NA
-3	-3	pos	TRUE	0	delta_period_2	NA	NA	NA	FALSE	NA	NA	NA	NA	NA
-3	-4	l2fu	TRUE	1	delta_period_2	NA	NA	NA	FALSE	NA	NA	NA	NA	NA
1	-1	neg	TRUE	2	delta_period_2	NA	NA	NA	FALSE	NA	NA	NA	NA	NA
-1	-1	neg	FALSE	NA	delta_period_2	NA	NA	NA	FALSE	NA	NA	NA	NA	NA
-6	-6	l2fu	TRUE	0	delta_period_2	NA	NA	NA	FALSE	NA	NA	NA	NA	NA
-2	-6	neg	TRUE	4	delta_period_2	NA	NA	NA	FALSE	NA	NA	NA	NA	NA
0	-1	l2fu	TRUE	1	delta_period_2	NA	NA	NA	FALSE	NA	NA	NA	NA	NA
-5	-7	neg	TRUE	2	delta_period_2	NA	NA	NA	FALSE	NA	NA	NA	NA	NA
-1	-2	neg	TRUE	1	delta_period_2	NA	NA	NA	FALSE	NA	NA	NA	NA	NA
-2	-2	pos	TRUE	-1	delta_period_2	NA	NA	NA	FALSE	NA	NA	NA	NA	NA
-7	-7	neg	TRUE	0	delta_period_2	NA	NA	NA	FALSE	NA	NA	NA	NA	NA
1	0	l2fu	TRUE	1	delta_period_2	NA	NA	NA	FALSE	NA	NA	NA	NA	NA
-4	-5	l2fu	TRUE	1	delta_period_2	NA	NA	NA	FALSE	NA	NA	NA	NA	NA
-2	-4	neg	TRUE	2	delta_period_2	NA	NA	NA	FALSE	NA	NA	NA	NA	NA
-4	-4	neg	FALSE	NA	delta_period_2	NA	NA	NA	FALSE	NA	NA	NA	NA	NA
1	-1	neg	TRUE	2	delta_period_2	NA	NA	NA	FALSE	NA	NA	NA	NA	NA
-2	-2	l2fu	TRUE	0	delta_period_2	NA	NA	NA	FALSE	NA	NA	NA	NA	NA
-3	-6	l2fu	TRUE	3	delta_period_2	NA	NA	NA	FALSE	NA	NA	NA	NA	NA
-5	-7	neg	TRUE	2	delta_period_2	NA	NA	NA	FALSE	NA	NA	NA	NA	NA
-4	-4	neg	FALSE	NA	delta_period_2	NA	NA	NA	FALSE	NA	NA	NA	NA	NA
0	-1	neg	TRUE	1	delta_period_2	NA	NA	NA	FALSE	NA	NA	NA	NA	NA
-1	-1	l2fu	FALSE	NA	delta_period_2	NA	NA	NA	FALSE	NA	NA	NA	NA	NA
-3	-6	l2fu	TRUE	3	delta_period_2	NA	NA	NA	FALSE	NA	NA	NA	NA	NA
1	-2	l2fu	TRUE	3	delta_period_2	NA	NA	NA	FALSE	NA	NA	NA	NA	NA
-2	-2	neg	TRUE	0	delta_period_2	NA	NA	NA	FALSE	NA	NA	NA	NA	NA
0	-1	l2fu	TRUE	1	delta_period_2	NA	NA	NA	FALSE	NA	NA	NA	NA	NA
-6	-6	l2fu	TRUE	-1	delta_period_2	NA	NA	NA	FALSE	NA	NA	NA	NA	NA
-2	-2	l2fu	FALSE	NA	delta_period_2	NA	NA	NA	FALSE	NA	NA	NA	NA	NA
-3	-4	l2fu	TRUE	1	delta_period_2	NA	NA	NA	FALSE	NA	NA	NA	NA	NA
-3	-4	neg	TRUE	1	delta_period_2	NA	NA	NA	FALSE	NA	NA	NA	NA	NA
-4	-5	l2fu	TRUE	1	delta_period_2	NA	NA	NA	FALSE	NA	NA	NA	NA	NA
-4	-6	pos	TRUE	2	delta_period_2	NA	NA	NA	FALSE	NA	NA	NA	NA	NA
1	-2	l2fu	TRUE	3	delta_period_2	NA	NA	NA	FALSE	NA	NA	NA	NA	NA
0	-3	neg	TRUE	3	delta_period_2	NA	NA	NA	FALSE	NA	NA	NA	NA	NA
-3	-6	l2fu	TRUE	3	delta_period_2	NA	NA	NA	FALSE	NA	NA	NA	NA	NA
-4	-6	l2fu	TRUE	2	delta_period_2	NA	NA	NA	FALSE	NA	NA	NA	NA	NA
-1	-3	neg	TRUE	2	delta_period_2	NA	NA	NA	FALSE	NA	NA	NA	NA	NA
2	-4	l2fu	TRUE	6	delta_period_2	NA	NA	NA	FALSE	NA	NA	NA	NA	NA
-1	-1	neg	TRUE	0	delta_period_2	NA	NA	NA	FALSE	NA	NA	NA	NA	NA
-5	-7	neg	TRUE	2	delta_period_2	NA	NA	NA	FALSE	NA	NA	NA	NA	NA
4	-1	neg	TRUE	5	delta_period_2	NA	NA	NA	FALSE	NA	NA	NA	NA	NA
-4	-5	neg	TRUE	1	delta_period_2	NA	NA	NA	FALSE	NA	NA	NA	NA	NA
0	-1	l2fu	TRUE	1	delta_period_2	NA	NA	NA	FALSE	NA	NA	NA	NA	NA
-3	-6	neg	TRUE	3	delta_period_2	NA	NA	NA	FALSE	NA	NA	NA	NA	NA
-5	-7	neg	TRUE	2	delta_period_2	NA	NA	NA	FALSE	NA	NA	NA	NA	NA
-7	-7	l2fu	TRUE	0	delta_period_2	NA	NA	NA	FALSE	NA	NA	NA	NA	NA
-5	-7	neg	TRUE	2	delta_period_2	NA	NA	NA	FALSE	NA	NA	NA	NA	NA
0	-1	neg	TRUE	1	delta_period_2	NA	NA	NA	FALSE	NA	NA	NA	NA	NA
2	-4	l2fu	TRUE	6	delta_period_2	NA	NA	NA	FALSE	NA	NA	NA	NA	NA
-1	-1	neg	FALSE	NA	delta_period_2	NA	NA	NA	FALSE	NA	NA	NA	NA	NA
-2	-2	pos	TRUE	0	delta_period_2	NA	NA	NA	FALSE	NA	NA	NA	NA	NA
-1	-2	neg	TRUE	1	delta_period_2	NA	NA	NA	FALSE	NA	NA	NA	NA	NA
-2	-4	neg	TRUE	2	delta_period_2	NA	NA	NA	FALSE	NA	NA	NA	NA	NA
-4	-7	neg	TRUE	3	delta_period_2	NA	NA	NA	FALSE	NA	NA	NA	NA	NA
-6	-6	neg	TRUE	-1	delta_period_2	NA	NA	NA	FALSE	NA	NA	NA	NA	NA
-3	-3	neg	FALSE	NA	delta_period_2	NA	NA	NA	FALSE	NA	NA	NA	NA	NA
-2	-2	l2fu	TRUE	0	delta_period_2	NA	NA	NA	FALSE	NA	NA	NA	NA	NA
-1	-1	l2fu	TRUE	0	delta_period_2	NA	NA	NA	FALSE	NA	NA	NA	NA	NA
0	-1	pos	TRUE	1	delta_period_2	NA	NA	NA	FALSE	NA	NA	NA	NA	NA
-4	-5	l2fu	TRUE	1	delta_period_2	NA	NA	NA	FALSE	NA	NA	NA	NA	NA
0	-3	neg	TRUE	3	delta_period_2	NA	NA	NA	FALSE	NA	NA	NA	NA	NA
-2	-2	l2fu	TRUE	0	delta_period_2	NA	NA	NA	FALSE	NA	NA	NA	NA	NA
-1	-1	l2fu	TRUE	0	delta_period_2	NA	NA	NA	FALSE	NA	NA	NA	NA	NA
-1	-2	l2fu	TRUE	1	delta_period_2	NA	NA	NA	FALSE	NA	NA	NA	NA	NA
-1	-2	pos	TRUE	1	delta_period_2	NA	NA	NA	FALSE	NA	NA	NA	NA	NA
-5	-6	l2fu	TRUE	1	delta_period_2	NA	NA	NA	FALSE	NA	NA	NA	NA	NA
-2	-4	l2fu	TRUE	2	delta_period_2	NA	NA	NA	FALSE	NA	NA	NA	NA	NA
0	-3	neg	TRUE	3	delta_period_2	NA	NA	NA	FALSE	NA	NA	NA	NA	NA
-2	-4	neg	TRUE	2	delta_period_2	NA	NA	NA	FALSE	NA	NA	NA	NA	NA
-4	-6	pos	TRUE	2	delta_period_2	NA	NA	NA	FALSE	NA	NA	NA	NA	NA
-2	-3	neg	TRUE	1	delta_period_2	NA	NA	NA	FALSE	NA	NA	NA	NA	NA
0	0	neg	FALSE	NA	delta_period_2	NA	NA	NA	FALSE	NA	NA	NA	NA	NA
-2	-2	l2fu	TRUE	0	delta_period_2	NA	NA	NA	FALSE	NA	NA	NA	NA	NA
-1	-1	neg	FALSE	NA	delta_period_2	NA	NA	NA	FALSE	NA	NA	NA	NA	NA
-3	-3	l2fu	FALSE	NA	delta_period_2	NA	NA	NA	FALSE	NA	NA	NA	NA	NA
-2	-2	neg	TRUE	0	delta_period_2	NA	NA	NA	FALSE	NA	NA	NA	NA	NA
-2	-2	neg	TRUE	0	delta_period_2	NA	NA	NA	FALSE	NA	NA	NA	NA	NA
-5	-5	l2fu	FALSE	NA	delta_period_2	NA	NA	NA	FALSE	NA	NA	NA	NA	NA
-2	-2	l2fu	TRUE	-1	delta_period_2	NA	NA	NA	FALSE	NA	NA	NA	NA	NA
-5	-7	neg	TRUE	2	delta_period_2	NA	NA	NA	FALSE	NA	NA	NA	NA	NA
-3	-6	l2fu	TRUE	3	delta_period_2	NA	NA	NA	FALSE	NA	NA	NA	NA	NA
-1	-1	l2fu	TRUE	0	delta_period_2	NA	NA	NA	FALSE	NA	NA	NA	NA	NA
0	-3	neg	TRUE	3	delta_period_2	NA	NA	NA	FALSE	NA	NA	NA	NA	NA
-4	-5	neg	TRUE	1	delta_period_2	NA	NA	NA	FALSE	NA	NA	NA	NA	NA
-3	-6	neg	TRUE	3	delta_period_2	NA	NA	NA	FALSE	NA	NA	NA	NA	NA
0	-3	neg	TRUE	3	delta_period_2	NA	NA	NA	FALSE	NA	NA	NA	NA	NA
-1	-1	neg	FALSE	NA	delta_period_2	NA	NA	NA	FALSE	NA	NA	NA	NA	NA
-3	-5	neg	TRUE	2	delta_period_2	NA	NA	NA	FALSE	NA	NA	NA	NA	NA
0	-1	neg	TRUE	1	delta_period_2	NA	NA	NA	FALSE	NA	NA	NA	NA	NA
0	0	neg	FALSE	NA	delta_period_2	NA	NA	NA	FALSE	NA	NA	NA	NA	NA
4	-1	neg	TRUE	5	delta_period_2	NA	NA	NA	FALSE	NA	NA	NA	NA	NA
-5	-7	neg	TRUE	2	delta_period_2	NA	NA	NA	FALSE	NA	NA	NA	NA	NA
-3	-5	l2fu	TRUE	2	delta_period_2	NA	NA	NA	FALSE	NA	NA	NA	NA	NA
-2	-4	pos	TRUE	2	delta_period_2	NA	NA	NA	FALSE	NA	NA	NA	NA	NA
-1	-2	l2fu	TRUE	1	delta_period_2	NA	NA	NA	FALSE	NA	NA	NA	NA	NA
-6	-6	neg	TRUE	0	delta_period_2	NA	NA	NA	FALSE	NA	NA	NA	NA	NA
-6	-6	l2fu	TRUE	0	delta_period_2	NA	NA	NA	FALSE	NA	NA	NA	NA	NA
-1	-1	l2fu	TRUE	0	delta_period_2	NA	NA	NA	FALSE	NA	NA	NA	NA	NA
-1	-2	l2fu	TRUE	1	delta_period_2	NA	NA	NA	FALSE	NA	NA	NA	NA	NA
-1	-1	neg	FALSE	NA	delta_period_2	NA	NA	NA	FALSE	NA	NA	NA	NA	NA
4	-1	l2fu	TRUE	5	delta_period_2	NA	NA	NA	FALSE	NA	NA	NA	NA	NA
4	-1	l2fu	TRUE	5	delta_period_2	NA	NA	NA	FALSE	NA	NA	NA	NA	NA
-3	-3	l2fu	TRUE	0	delta_period_2	NA	NA	NA	FALSE	NA	NA	NA	NA	NA
-2	-2	neg	TRUE	0	delta_period_2	NA	NA	NA	FALSE	NA	NA	NA	NA	NA
-1	-2	l2fu	TRUE	1	delta_period_2	NA	NA	NA	FALSE	NA	NA	NA	NA	NA
0	0	neg	FALSE	NA	delta_period_2	NA	NA	NA	FALSE	NA	NA	NA	NA	NA
-5	-7	neg	TRUE	2	delta_period_2	NA	NA	NA	FALSE	NA	NA	NA	NA	NA
-4	-4	l2fu	FALSE	NA	delta_period_2	NA	NA	NA	FALSE	NA	NA	NA	NA	NA
-1	-1	neg	TRUE	0	delta_period_2	NA	NA	NA	FALSE	NA	NA	NA	NA	NA
0	-1	pos	TRUE	1	delta_period_2	NA	NA	NA	FALSE	NA	NA	NA	NA	NA
-1	-2	pos	TRUE	1	delta_period_2	NA	NA	NA	FALSE	NA	NA	NA	NA	NA
0	-2	neg	TRUE	2	delta_period_2	NA	NA	NA	FALSE	NA	NA	NA	NA	NA
0	-3	neg	TRUE	3	delta_period_2	NA	NA	NA	FALSE	NA	NA	NA	NA	NA
0	-3	neg	TRUE	3	delta_period_2	NA	NA	NA	FALSE	NA	NA	NA	NA	NA
-1	-2	pos	TRUE	1	delta_period_2	NA	NA	NA	FALSE	NA	NA	NA	NA	NA
0	-3	neg	TRUE	3	delta_period_2	NA	NA	NA	FALSE	NA	NA	NA	NA	NA
-2	-2	neg	TRUE	0	delta_period_2	NA	NA	NA	FALSE	NA	NA	NA	NA	NA
-1	-7	pos	TRUE	6	alpha	Family	TRUE	NA	FALSE	NA	NA	NA	-1
-3	-3	neg	FALSE	NA	alpha	Family	TRUE	FALSE	FALSE	NA	NA	NA	-3	F
0	0	neg	TRUE	0	alpha	Partner	TRUE	NA	FALSE	NA	NA	NA	0
-2	-2	neg	TRUE	0	alpha	Friend	FALSE	NA	FALSE	NA	NA	NA	-2
0	-2	neg	TRUE	2	alpha	Family	TRUE	NA	FALSE	NA	NA	NA	0
-1	-1	neg	TRUE	0	alpha	Family	TRUE	NA	FALSE	NA	NA	NA	-1
0	0	l2fu	TRUE	0	alpha	Fellow student	TRUE	NA	FALSE	NA	NA	NA	0
0	-3	pos	TRUE	3	alpha	Family	FALSE	NA	FALSE	NA	NA	NA	-3	B
-1	-1	neg	TRUE	0	alpha	Student housing co-resident	FALSE	NA	FALSE	NA	NA	NA	-1
1	-1	neg	TRUE	2	alpha	Friend	TRUE	NA	FALSE	NA	NA	NA	1
0	-1	neg	TRUE	1	alpha	Fellow student	TRUE	NA	FALSE	NA	NA	NA	0
5	-1	pos	TRUE	6	alpha	Friend	TRUE	NA	TRUE	FALSE	NA	NA	-1	F
-3	-3	neg	TRUE	-1	alpha	Partner	TRUE	TRUE	FALSE	NA	NA	NA	-3
-1	-2	pos	TRUE	1	alpha	Friend	FALSE	NA	TRUE	FALSE	NA	NA	-1
-4	-4	neg	FALSE	NA	alpha	Student housing co-resident	TRUE	TRUE	FALSE	NA	NA	NA	-5	B
-4	-4	neg	TRUE	0	alpha	Friend	FALSE	FALSE	FALSE	NA	NA	NA	-4
-4	-6	l2fu	TRUE	2	alpha	Friend	FALSE	FALSE	FALSE	NA	NA	NA	-4	F
-1	-1	neg	TRUE	0	alpha	Family	TRUE	NA	FALSE	NA	NA	NA	-1
-1	-2	neg	TRUE	1	alpha	Friend	TRUE	NA	FALSE	NA	NA	NA	-1
0	-1	neg	TRUE	1	alpha	Family	TRUE	NA	FALSE	NA	NA	NA	-2	FF
0	-1	neg	TRUE	1	alpha	Student housing co-resident	TRUE	NA	FALSE	NA	NA	NA	0	F
3	-1	neg	TRUE	4	alpha	Friend	TRUE	NA	FALSE	NA	NA	NA	3
0	-2	neg	TRUE	2	alpha	Family	TRUE	NA	FALSE	NA	NA	NA	0
0	0	pos	TRUE	0	alpha	Student housing co-resident	TRUE	NA	TRUE	TRUE	3	3	0
1	-1	neg	TRUE	2	alpha	Student housing co-resident	TRUE	NA	FALSE	NA	NA	NA	1
5	1	neg	TRUE	4	alpha	Other / Unknown	TRUE	NA	FALSE	NA	NA	NA	5
-2	-3	pos	TRUE	1	alpha	Friend	TRUE	NA	TRUE	TRUE	0	1	-3	B
-6	-6	neg	FALSE	NA	alpha	Friend	TRUE	FALSE	FALSE	NA	NA	NA	-6
-2	-5	l2fu	TRUE	3	alpha	Friend	TRUE	NA	FALSE	NA	NA	NA	-2
-3	-3	neg	FALSE	NA	alpha	Friend	TRUE	FALSE	FALSE	NA	NA	NA	-3
1	1	neg	TRUE	-2	alpha	Family	TRUE	NA	FALSE	NA	NA	NA	1
-1	-1	pos	TRUE	0	alpha	Family	TRUE	NA	FALSE	NA	NA	NA	-1
-4	-5	neg	TRUE	1	alpha	Friend	TRUE	FALSE	FALSE	NA	NA	NA	-4
-1	-2	neg	TRUE	1	alpha	Family	FALSE	NA	FALSE	NA	NA	NA	-1
-3	-4	pos	TRUE	1	alpha	Friend	TRUE	TRUE	FALSE	NA	NA	NA	-3
-3	-3	neg	FALSE	NA	alpha	Family	TRUE	FALSE	FALSE	NA	NA	NA	-3
0	-1	pos	TRUE	1	alpha	Family	FALSE	NA	FALSE	NA	NA	NA	0
-2	-5	neg	TRUE	3	alpha	Friend	FALSE	NA	FALSE	NA	NA	NA	-2
1	-1	neg	TRUE	2	alpha	Student housing co-resident	TRUE	NA	FALSE	NA	NA	NA	1
-2	-3	neg	TRUE	1	alpha	Friend	TRUE	NA	FALSE	NA	NA	NA	-2
-3	-3	neg	FALSE	NA	alpha	Friend	TRUE	FALSE	FALSE	NA	NA	NA	-3	F
-2	-4	neg	TRUE	2	alpha	Fellow student	FALSE	NA	FALSE	NA	NA	NA	-2
5	1	neg	TRUE	4	alpha	Other / Unknown	TRUE	NA	FALSE	NA	NA	NA	5
-3	-5	neg	TRUE	2	alpha	Family	FALSE	FALSE	FALSE	NA	NA	NA	-3
2	1	pos	TRUE	1	alpha	Family	FALSE	NA	FALSE	NA	NA	NA	2
-2	-2	neg	TRUE	0	alpha	Friend	TRUE	NA	FALSE	NA	NA	NA	-2	F
2	0	neg	TRUE	2	alpha	Family	TRUE	NA	FALSE	NA	NA	NA	2
-6	-7	l2fu	TRUE	1	alpha	Friend	TRUE	TRUE	FALSE	NA	NA	NA	-6	F
0	-2	neg	TRUE	2	alpha	Friend	TRUE	NA	FALSE	NA	NA	NA	0
-2	-2	neg	FALSE	NA	alpha	Friend	TRUE	NA	FALSE	NA	NA	NA	-2
-2	-3	neg	TRUE	1	alpha	Friend	TRUE	NA	FALSE	NA	NA	NA	-2
-3	-5	l2fu	TRUE	2	alpha	Friend	TRUE	TRUE	FALSE	NA	NA	NA	-3
-6	-7	pos	TRUE	1	alpha	Family	FALSE	FALSE	FALSE	NA	NA	NA	-6
-1	-1	neg	FALSE	NA	alpha	Family	TRUE	NA	FALSE	NA	NA	NA	-1	F
0	-2	neg	TRUE	2	alpha	Friend	TRUE	NA	FALSE	NA	NA	NA	0
-1	-1	neg	FALSE	NA	alpha	Fellow student	TRUE	NA	FALSE	NA	NA	NA	-1
-2	-3	neg	TRUE	1	alpha	Student housing co-resident	TRUE	NA	FALSE	NA	NA	NA	-2
-5	-8	neg	TRUE	3	alpha	Student housing co-resident	TRUE	TRUE	FALSE	NA	NA	NA	-5	F
0	-1	pos	TRUE	1	alpha	Family	TRUE	NA	FALSE	NA	NA	NA	0
-1	-1	neg	FALSE	NA	alpha	Family	FALSE	NA	FALSE	NA	NA	NA	-1
-2	-3	neg	TRUE	1	alpha	Friend	TRUE	NA	FALSE	NA	NA	NA	-2
-4	-4	neg	FALSE	NA	alpha	Family	TRUE	FALSE	FALSE	NA	NA	NA	-4
-1	-2	neg	TRUE	1	alpha	Friend	TRUE	NA	FALSE	NA	NA	NA	-1
-2	-2	neg	TRUE	0	alpha	Friend	TRUE	NA	FALSE	NA	NA	NA	-2
0	-2	neg	TRUE	2	alpha	Family	FALSE	NA	FALSE	NA	NA	NA	0
-6	-7	neg	TRUE	1	alpha	Student housing co-resident	TRUE	TRUE	FALSE	NA	NA	NA	-6
-2	-2	neg	TRUE	-1	alpha	Friend	TRUE	NA	FALSE	NA	NA	NA	-2
-1	-1	neg	FALSE	NA	alpha	Student housing co-resident	TRUE	NA	FALSE	NA	NA	NA	-2	F
-2	-2	neg	TRUE	0	alpha	Friend	TRUE	NA	FALSE	NA	NA	NA	-2
-4	-4	neg	FALSE	NA	alpha	Student housing co-resident	TRUE	FALSE	FALSE	NA	NA	NA	-4	F
-2	-4	neg	TRUE	2	alpha	Friend	TRUE	NA	FALSE	NA	NA	NA	-2
-3	-3	neg	TRUE	-1	alpha	Other / Unknown	TRUE	FALSE	FALSE	NA	NA	NA	-3	FF
0	-2	neg	TRUE	2	alpha	Friend	FALSE	NA	FALSE	NA	NA	NA	0
-1	-2	neg	TRUE	1	alpha	Family	TRUE	NA	FALSE	NA	NA	NA	-2	F
-4	-7	l2fu	TRUE	3	alpha	Family	FALSE	FALSE	FALSE	NA	NA	NA	-4
0	-5	neg	TRUE	5	alpha	Friend	FALSE	NA	FALSE	NA	NA	NA	0
-2	-5	neg	TRUE	3	alpha	Family	TRUE	NA	FALSE	NA	NA	NA	-2
-2	-4	neg	TRUE	2	alpha	Friend	TRUE	FALSE	FALSE	NA	NA	NA	-2
-6	-8	neg	TRUE	2	alpha	Friend	FALSE	FALSE	FALSE	NA	NA	NA	-6
-6	-8	l2fu	TRUE	2	alpha	Friend	TRUE	FALSE	FALSE	NA	NA	NA	-6
-2	-2	neg	FALSE	NA	alpha	Friend	FALSE	NA	FALSE	NA	NA	NA	-2
-1	-1	neg	TRUE	-1	alpha	Friend	TRUE	NA	FALSE	NA	NA	NA	-1	F
0	-1	pos	TRUE	1	alpha	Family	TRUE	NA	FALSE	NA	NA	NA	0
0	-3	neg	TRUE	3	alpha	Partner	FALSE	NA	FALSE	NA	NA	NA	0
1	-2	neg	TRUE	3	alpha	Student housing co-resident	TRUE	NA	FALSE	NA	NA	NA	1
-5	-6	neg	TRUE	1	alpha	Friend	TRUE	FALSE	FALSE	NA	NA	NA	-5	B
-2	-2	pos	TRUE	0	alpha	Family	TRUE	NA	FALSE	NA	NA	NA	-2
-2	-3	neg	TRUE	1	alpha	Friend	TRUE	NA	FALSE	NA	NA	NA	-2
-1	-1	neg	FALSE	NA	alpha	Family	TRUE	NA	FALSE	NA	NA	NA	-1	F
-2	-2	neg	TRUE	0	alpha	Friend	TRUE	NA	FALSE	NA	NA	NA	-2	FF
-2	-2	l2fu	FALSE	NA	alpha	Friend	TRUE	NA	FALSE	NA	NA	NA	-2
-3	-3	pos	TRUE	-1	alpha	Friend	TRUE	TRUE	TRUE	TRUE	0	-1	-3	F
-2	-2	neg	FALSE	NA	alpha	Family	TRUE	NA	FALSE	NA	NA	NA	-2
-3	-5	neg	TRUE	2	alpha	Friend	TRUE	TRUE	FALSE	NA	NA	NA	-3
-5	-5	neg	FALSE	NA	alpha	Friend	TRUE	TRUE	FALSE	NA	NA	NA	-5
0	0	neg	FALSE	NA	alpha	Student housing co-resident	TRUE	NA	FALSE	NA	NA	NA	0
-1	-2	neg	TRUE	1	alpha	Student housing co-resident	FALSE	NA	FALSE	NA	NA	NA	-1
-2	-3	neg	TRUE	1	alpha	Friend	TRUE	NA	FALSE	NA	NA	NA	-2
-1	-1	neg	TRUE	0	alpha	Family	TRUE	NA	FALSE	NA	NA	NA	-3	BF
-5	-6	neg	TRUE	1	alpha	Family	FALSE	FALSE	FALSE	NA	NA	NA	-5
-3	-4	pos	TRUE	1	alpha	Partner	FALSE	FALSE	TRUE	TRUE	3	4	-3
-7	-8	neg	TRUE	1	alpha	Friend	TRUE	TRUE	FALSE	NA	NA	NA	-7
-1	-1	neg	FALSE	NA	alpha	Friend	TRUE	NA	FALSE	NA	NA	NA	-1
-5	-5	neg	FALSE	NA	alpha	Friend	TRUE	FALSE	FALSE	NA	NA	NA	-5	BF
0	-1	neg	TRUE	1	alpha	Family	TRUE	NA	FALSE	NA	NA	NA	0
-1	-1	neg	TRUE	0	alpha	Friend	TRUE	NA	FALSE	NA	NA	NA	-1
-1	-1	neg	TRUE	0	alpha	Student housing co-resident	TRUE	NA	FALSE	NA	NA	NA	-1
-7	-7	neg	TRUE	0	alpha	Family	TRUE	FALSE	FALSE	NA	NA	NA	-7	F
-5	-5	neg	FALSE	NA	alpha	Friend	TRUE	FALSE	FALSE	NA	NA	NA	-5	B
-2	-3	neg	TRUE	1	alpha	Friend	TRUE	NA	FALSE	NA	NA	NA	-2
-3	-4	neg	TRUE	1	alpha	Friend	TRUE	TRUE	FALSE	NA	NA	NA	-3	F
-5	-6	l2fu	TRUE	1	alpha	Family	TRUE	FALSE	FALSE	NA	NA	NA	-5	B
-1	-2	neg	TRUE	1	alpha	Friend	TRUE	NA	FALSE	NA	NA	NA	-1
-4	-5	neg	TRUE	1	alpha	Friend	FALSE	FALSE	FALSE	NA	NA	NA	-4
-2	-2	neg	TRUE	-1	alpha	Family	TRUE	NA	FALSE	NA	NA	NA	-2
-4	-5	neg	TRUE	1	alpha	Friend	TRUE	TRUE	FALSE	NA	NA	NA	-4
-3	-3	l2fu	TRUE	-1	alpha	Friend	TRUE	FALSE	FALSE	NA	NA	NA	-3
-5	-7	pos	TRUE	2	alpha	Family	FALSE	FALSE	FALSE	NA	NA	NA	-5
-4	-4	neg	FALSE	NA	alpha	Acquaintance	TRUE	FALSE	FALSE	NA	NA	NA	-4
-1	-3	neg	TRUE	2	alpha	Family	TRUE	NA	FALSE	NA	NA	NA	-1
-1	-1	neg	TRUE	0	alpha	Friend	FALSE	NA	FALSE	NA	NA	NA	-1
-5	-5	neg	TRUE	0	alpha	Friend	TRUE	FALSE	FALSE	NA	NA	NA	-5
0	-1	neg	TRUE	1	alpha	Family	TRUE	NA	FALSE	NA	NA	NA	0
-3	-4	neg	TRUE	1	alpha	Acquaintance	FALSE	FALSE	FALSE	NA	NA	NA	-3
-5	-5	l2fu	TRUE	0	alpha	Friend	TRUE	FALSE	FALSE	NA	NA	NA	-5	BFB
-6	-6	neg	TRUE	0	alpha	Family	FALSE	FALSE	FALSE	NA	NA	NA	-6
-2	-3	neg	TRUE	1	alpha	Family	TRUE	NA	FALSE	NA	NA	NA	-2
2	-1	pos	TRUE	3	alpha	Student housing co-resident	TRUE	NA	TRUE	TRUE	3	6	2
-2	-3	neg	TRUE	1	alpha	Family	TRUE	NA	FALSE	NA	NA	NA	-2
-3	-4	pos	TRUE	1	alpha	Friend	FALSE	FALSE	TRUE	FALSE	NA	NA	-3
0	0	neg	FALSE	NA	alpha	Fellow student	FALSE	NA	FALSE	NA	NA	NA	0
2	-1	neg	TRUE	3	alpha	Family	TRUE	NA	FALSE	NA	NA	NA	2
-2	-2	neg	TRUE	0	alpha	Family	TRUE	NA	FALSE	NA	NA	NA	-2	F
-1	-3	neg	TRUE	2	alpha	Partner	TRUE	NA	FALSE	NA	NA	NA	-1
-3	-5	l2fu	TRUE	2	alpha	Friend	TRUE	TRUE	FALSE	NA	NA	NA	-3
-1	-3	neg	TRUE	2	alpha	Family	TRUE	NA	FALSE	NA	NA	NA	-1
-5	-6	l2fu	TRUE	1	alpha	Friend	FALSE	FALSE	FALSE	NA	NA	NA	-5
-5	-5	neg	FALSE	NA	alpha	Friend	TRUE	FALSE	FALSE	NA	NA	NA	-5	BF
-1	-2	neg	TRUE	1	alpha	Friend	TRUE	NA	FALSE	NA	NA	NA	-1
-3	-3	neg	FALSE	NA	alpha	Friend	FALSE	FALSE	FALSE	NA	NA	NA	-3
0	-1	neg	TRUE	1	alpha	Family	TRUE	NA	FALSE	NA	NA	NA	0
-3	-4	pos	TRUE	1	alpha	Student housing co-resident	FALSE	FALSE	TRUE	TRUE	0	1	-3
-1	-1	l2fu	FALSE	NA	alpha	Friend	TRUE	NA	FALSE	NA	NA	NA	-1
-1	-1	neg	TRUE	0	alpha	Family	FALSE	NA	FALSE	NA	NA	NA	-1
-2	-2	neg	TRUE	0	alpha	Friend	TRUE	NA	FALSE	NA	NA	NA	-2
0	0	l2fu	TRUE	0	alpha	Family	TRUE	NA	FALSE	NA	NA	NA	0
-2	-2	l2fu	FALSE	NA	alpha	Partner	TRUE	NA	FALSE	NA	NA	NA	-2
1	-2	pos	TRUE	3	alpha	Partner	FALSE	NA	FALSE	NA	NA	NA	1
-5	-5	neg	FALSE	NA	alpha	Friend	TRUE	FALSE	FALSE	NA	NA	NA	-5
-2	-5	neg	TRUE	3	alpha	Student housing co-resident	TRUE	NA	FALSE	NA	NA	NA	-3	B
0	0	neg	FALSE	NA	alpha	Fellow student	FALSE	NA	FALSE	NA	NA	NA	0
-4	-6	neg	TRUE	2	alpha	Friend	TRUE	FALSE	FALSE	NA	NA	NA	-4
-2	-2	neg	TRUE	-1	alpha	Family	TRUE	NA	FALSE	NA	NA	NA	-2
-1	-3	neg	TRUE	2	alpha	Family	TRUE	NA	FALSE	NA	NA	NA	-1	F
-1	-1	neg	FALSE	NA	alpha	Family	TRUE	NA	FALSE	NA	NA	NA	-1
-6	-6	neg	TRUE	-1	alpha	Friend	TRUE	TRUE	FALSE	NA	NA	NA	-6
0	-2	neg	TRUE	2	alpha	Family	TRUE	NA	FALSE	NA	NA	NA	0
-2	-5	neg	TRUE	3	alpha	Family	TRUE	NA	FALSE	NA	NA	NA	-2
-3	-3	neg	TRUE	0	alpha	Friend	FALSE	FALSE	FALSE	NA	NA	NA	-3
-3	-3	neg	FALSE	NA	alpha	Family	TRUE	FALSE	FALSE	NA	NA	NA	-3
4	0	pos	TRUE	4	alpha	Student housing co-resident	TRUE	NA	TRUE	FALSE	NA	NA	4
-4	-4	l2fu	TRUE	0	alpha	Friend	TRUE	FALSE	FALSE	NA	NA	NA	-4
-1	-1	pos	TRUE	0	alpha	Student housing co-resident	TRUE	NA	TRUE	FALSE	NA	NA	-1
2	0	neg	TRUE	2	alpha	Student housing co-resident	FALSE	NA	FALSE	NA	NA	NA	2
-4	-4	neg	TRUE	0	alpha	Friend	TRUE	FALSE	FALSE	NA	NA	NA	-4	F
-4	-4	pos	TRUE	0	alpha	Friend	TRUE	FALSE	FALSE	NA	NA	NA	-4
-5	-5	neg	TRUE	0	alpha	Family	TRUE	TRUE	FALSE	NA	NA	NA	-5
-7	-7	neg	TRUE	-1	alpha	Family	FALSE	FALSE	FALSE	NA	NA	NA	-7
-3	-5	neg	TRUE	2	alpha	Other / Unknown	TRUE	TRUE	FALSE	NA	NA	NA	-3
-1	-1	neg	TRUE	0	alpha	Family	TRUE	NA	FALSE	NA	NA	NA	-1
-7	-8	neg	TRUE	1	alpha	Family	TRUE	FALSE	FALSE	NA	NA	NA	-7
-4	-6	neg	TRUE	2	alpha	Friend	FALSE	FALSE	FALSE	NA	NA	NA	-4
-3	-3	neg	FALSE	NA	alpha	Family	TRUE	TRUE	FALSE	NA	NA	NA	-3
-7	-8	l2fu	TRUE	1	alpha	Friend	TRUE	TRUE	FALSE	NA	NA	NA	-7
-4	-10	l2fu	TRUE	6	alpha	Friend	TRUE	TRUE	FALSE	NA	NA	NA	-7	B
-5	-7	pos	TRUE	2	alpha	Other / Unknown	TRUE	TRUE	FALSE	NA	NA	NA	-5
-2	-3	neg	TRUE	1	alpha	Student housing co-resident	TRUE	NA	FALSE	NA	NA	NA	-2
-4	-4	neg	FALSE	NA	alpha	Friend	TRUE	FALSE	FALSE	NA	NA	NA	-4
0	0	neg	FALSE	NA	alpha	Family	TRUE	NA	FALSE	NA	NA	NA	0
-3	-3	neg	TRUE	0	alpha	Friend	TRUE	FALSE	FALSE	NA	NA	NA	-3
0	0	pos	FALSE	NA	alpha	Partner	TRUE	NA	TRUE	TRUE	2	NA	0
3	1	pos	TRUE	2	alpha	Student housing co-resident	TRUE	NA	TRUE	FALSE	NA	NA	0	F
-3	-5	l2fu	TRUE	2	alpha	Family	TRUE	FALSE	FALSE	NA	NA	NA	-3	BF
2	-1	neg	TRUE	3	alpha	Family	TRUE	NA	FALSE	NA	NA	NA	2
-1	-3	neg	TRUE	2	alpha	Friend	TRUE	NA	FALSE	NA	NA	NA	-1
-1	-1	neg	TRUE	0	alpha	Friend	TRUE	NA	FALSE	NA	NA	NA	-1
-1	-1	neg	TRUE	0	alpha	Friend	TRUE	NA	FALSE	NA	NA	NA	-1
-7	-7	neg	TRUE	0	alpha	Acquaintance	TRUE	FALSE	FALSE	NA	NA	NA	-7	FB
-5	-6	neg	TRUE	1	alpha	Friend	FALSE	FALSE	FALSE	NA	NA	NA	-5
-5	-5	neg	TRUE	0	alpha	Family	TRUE	FALSE	FALSE	NA	NA	NA	-5
0	0	neg	TRUE	-1	alpha	Student housing co-resident	TRUE	NA	FALSE	NA	NA	NA	0
-1	-3	neg	TRUE	2	alpha	Family	FALSE	NA	FALSE	NA	NA	NA	-4	B
1	-3	neg	TRUE	4	alpha	Friend	FALSE	NA	FALSE	NA	NA	NA	1
-3	-4	pos	TRUE	1	alpha	Friend	TRUE	TRUE	FALSE	NA	NA	NA	-3
-7	-9	l2fu	TRUE	2	alpha	Friend	TRUE	FALSE	FALSE	NA	NA	NA	-7
-1	-1	neg	FALSE	NA	alpha	Partner	TRUE	NA	FALSE	NA	NA	NA	-1
-2	-3	neg	TRUE	1	alpha	Family	FALSE	NA	FALSE	NA	NA	NA	-3	B
-1	-1	pos	FALSE	NA	alpha	Student housing co-resident	TRUE	NA	TRUE	TRUE	1	NA	-1
-1	-2	l2fu	TRUE	1	alpha	Friend	TRUE	NA	FALSE	NA	NA	NA	-1
-3	-3	neg	TRUE	0	alpha	Friend	TRUE	FALSE	FALSE	NA	NA	NA	-3	BFB
-4	-7	neg	TRUE	3	alpha	Friend	TRUE	TRUE	FALSE	NA	NA	NA	-4	F
-7	-7	l2fu	TRUE	0	alpha	Friend	FALSE	FALSE	FALSE	NA	NA	NA	-7	B
-3	-5	neg	TRUE	2	alpha	Friend	TRUE	FALSE	FALSE	NA	NA	NA	-3
-1	-1	neg	TRUE	0	alpha	Friend	TRUE	NA	FALSE	NA	NA	NA	-1
-3	-4	neg	TRUE	1	alpha	Friend	TRUE	FALSE	FALSE	NA	NA	NA	-3
-1	-2	neg	TRUE	1	alpha	Family	TRUE	NA	FALSE	NA	NA	NA	-1
-2	-2	neg	FALSE	NA	alpha	Student housing co-resident	TRUE	NA	FALSE	NA	NA	NA	-2
-2	-2	neg	TRUE	0	alpha	Family	TRUE	NA	FALSE	NA	NA	NA	-2
-3	-3	neg	FALSE	NA	alpha	Family	TRUE	FALSE	FALSE	NA	NA	NA	-4	BF
-3	-3	neg	TRUE	0	alpha	Student housing co-resident	TRUE	TRUE	FALSE	NA	NA	NA	-3
3	1	pos	TRUE	2	alpha	Student housing co-resident	TRUE	NA	TRUE	TRUE	2	4	0	F
-3	-4	neg	TRUE	1	alpha	Fellow student	TRUE	FALSE	FALSE	NA	NA	NA	-4	FB
1	-1	neg	TRUE	2	alpha	Friend	TRUE	NA	FALSE	NA	NA	NA	1
-5	-5	l2fu	TRUE	0	alpha	Friend	TRUE	FALSE	FALSE	NA	NA	NA	-5	F
0	-1	l2fu	TRUE	1	alpha	Student housing co-resident	TRUE	NA	FALSE	NA	NA	NA	0	F
1	-1	pos	TRUE	2	alpha	Family	TRUE	NA	FALSE	NA	NA	NA	1
-7	-8	neg	TRUE	1	alpha	Friend	TRUE	FALSE	FALSE	NA	NA	NA	-7
0	-3	neg	TRUE	3	alpha	Friend	FALSE	NA	FALSE	NA	NA	NA	-3	B
-1	-2	pos	TRUE	1	alpha	Student housing co-resident	TRUE	NA	TRUE	TRUE	2	3	-1
-1	-2	neg	TRUE	1	alpha	Friend	TRUE	NA	FALSE	NA	NA	NA	-1	F
-1	-2	pos	TRUE	1	alpha	Student housing co-resident	TRUE	NA	TRUE	TRUE	1	2	-1
-1	-1	neg	FALSE	NA	alpha	Friend	TRUE	NA	FALSE	NA	NA	NA	-1
-5	-6	neg	TRUE	1	alpha	Family	TRUE	FALSE	FALSE	NA	NA	NA	-5	F
-7	-7	neg	TRUE	0	alpha	Friend	FALSE	FALSE	FALSE	NA	NA	NA	-7	B
-1	-1	neg	FALSE	NA	alpha	Friend	TRUE	NA	FALSE	NA	NA	NA	-1
-5	-5	l2fu	TRUE	0	alpha	Family	TRUE	FALSE	FALSE	NA	NA	NA	-5
-7	-7	l2fu	FALSE	NA	alpha	Friend	TRUE	FALSE	FALSE	NA	NA	NA	-7
0	0	pos	TRUE	0	alpha	Family	TRUE	NA	FALSE	NA	NA	NA	0
3	-1	pos	TRUE	4	alpha	Family	TRUE	NA	FALSE	NA	NA	NA	3
-3	-3	pos	FALSE	NA	alpha	Friend	TRUE	TRUE	TRUE	TRUE	0	NA	-3
-2	-8	pos	TRUE	6	alpha	Other / Unknown	TRUE	NA	FALSE	NA	NA	NA	-2
-4	-4	neg	FALSE	NA	alpha	Family	TRUE	FALSE	FALSE	NA	NA	NA	-5	FB
-4	-5	neg	TRUE	1	alpha	Friend	FALSE	FALSE	FALSE	NA	NA	NA	-4
-3	-3	neg	TRUE	0	alpha	Student housing co-resident	TRUE	FALSE	FALSE	NA	NA	NA	-3	BF
2	0	pos	TRUE	2	alpha	Partner	FALSE	NA	TRUE	TRUE	0	2	2
-3	-9	neg	TRUE	6	alpha	Student housing co-resident	TRUE	FALSE	FALSE	NA	NA	NA	-3
-3	-9	neg	TRUE	6	alpha	Student housing co-resident	TRUE	FALSE	FALSE	NA	NA	NA	-3
-4	-5	neg	TRUE	1	alpha	Student housing co-resident	TRUE	TRUE	FALSE	NA	NA	NA	-4
-1	-3	neg	TRUE	2	alpha	Friend	TRUE	NA	FALSE	NA	NA	NA	-1
-4	-4	neg	FALSE	NA	alpha	Friend	TRUE	FALSE	FALSE	NA	NA	NA	-4
0	-2	neg	TRUE	2	alpha	Friend	TRUE	NA	FALSE	NA	NA	NA	0
0	-2	neg	TRUE	2	alpha	Family	TRUE	NA	FALSE	NA	NA	NA	0
0	0	neg	TRUE	0	alpha	Student housing co-resident	TRUE	NA	FALSE	NA	NA	NA	0
6	0	neg	TRUE	6	alpha	Student housing co-resident	TRUE	NA	FALSE	NA	NA	NA	-4	B
-7	-7	neg	TRUE	0	alpha	Friend	TRUE	TRUE	FALSE	NA	NA	NA	-7	F
-6	-8	neg	TRUE	2	alpha	Family	TRUE	TRUE	FALSE	NA	NA	NA	-6
-2	-3	neg	TRUE	1	alpha	Family	FALSE	NA	FALSE	NA	NA	NA	-2
-3	-5	pos	TRUE	2	alpha	Student housing co-resident	FALSE	FALSE	TRUE	TRUE	-2	0	-3
2	1	neg	TRUE	1	alpha	Student housing co-resident	TRUE	NA	FALSE	NA	NA	NA	2
-4	-6	neg	TRUE	2	alpha	Friend	TRUE	TRUE	FALSE	NA	NA	NA	-4	FB
-3	-3	neg	TRUE	0	alpha	Student housing co-resident	TRUE	TRUE	FALSE	NA	NA	NA	-3
-3	-5	neg	TRUE	2	alpha	Family	FALSE	FALSE	FALSE	NA	NA	NA	-3
-2	-4	l2fu	TRUE	2	alpha	Friend	TRUE	NA	FALSE	NA	NA	NA	-2
-1	-1	neg	TRUE	0	alpha	Friend	TRUE	NA	FALSE	NA	NA	NA	-1
-2	-4	pos	TRUE	2	alpha	Partner	TRUE	NA	FALSE	NA	NA	NA	-2
-5	-5	neg	FALSE	NA	alpha	Family	TRUE	FALSE	FALSE	NA	NA	NA	-5	FB
-5	-5	l2fu	TRUE	0	alpha	Friend	TRUE	FALSE	FALSE	NA	NA	NA	-5	BFB
-2	-2	neg	TRUE	0	alpha	Friend	TRUE	NA	FALSE	NA	NA	NA	-2
-1	-3	neg	TRUE	2	alpha	Friend	TRUE	NA	FALSE	NA	NA	NA	-1
-1	-1	neg	FALSE	NA	alpha	Fellow student	TRUE	NA	FALSE	NA	NA	NA	-1
-4	-4	neg	FALSE	NA	alpha	Fellow student	TRUE	FALSE	FALSE	NA	NA	NA	-4	F
-2	-3	neg	TRUE	1	alpha	Friend	TRUE	NA	FALSE	NA	NA	NA	-2
-3	-5	neg	TRUE	2	alpha	Family	FALSE	FALSE	FALSE	NA	NA	NA	-3
2	-2	neg	TRUE	4	alpha	Fellow student	TRUE	NA	FALSE	NA	NA	NA	2
-5	-5	l2fu	TRUE	0	alpha	Family	FALSE	FALSE	FALSE	NA	NA	NA	-5
-7	-7	neg	TRUE	0	alpha	Student housing co-resident	FALSE	FALSE	FALSE	NA	NA	NA	-7
-2	-4	neg	TRUE	2	alpha	Friend	TRUE	NA	FALSE	NA	NA	NA	-2
-7	-8	neg	TRUE	1	alpha	Friend	TRUE	TRUE	FALSE	NA	NA	NA	-7
-4	-4	neg	FALSE	NA	alpha	Student housing co-resident	TRUE	FALSE	FALSE	NA	NA	NA	-4	F
-2	-2	neg	TRUE	0	alpha	Fellow student	TRUE	NA	FALSE	NA	NA	NA	-2
-3	-3	neg	FALSE	NA	alpha	Friend	TRUE	FALSE	FALSE	NA	NA	NA	-3	F
-5	-5	neg	TRUE	0	alpha	Friend	FALSE	FALSE	FALSE	NA	NA	NA	-5
-3	-3	neg	TRUE	-1	alpha	Friend	TRUE	FALSE	FALSE	NA	NA	NA	-3
-4	-5	neg	TRUE	1	alpha	Family	FALSE	FALSE	FALSE	NA	NA	NA	-4
1	-2	neg	TRUE	3	alpha	Family	TRUE	NA	FALSE	NA	NA	NA	1
-1	-1	neg	TRUE	0	alpha	Student housing co-resident	TRUE	NA	FALSE	NA	NA	NA	-1
-3	-4	neg	TRUE	1	alpha	Friend	FALSE	FALSE	FALSE	NA	NA	NA	-3
-6	-6	l2fu	TRUE	0	alpha	Fellow student	TRUE	FALSE	FALSE	NA	NA	NA	-6
-1	-2	neg	TRUE	1	alpha	Family	TRUE	NA	FALSE	NA	NA	NA	-1
-4	-6	neg	TRUE	2	alpha	Friend	FALSE	FALSE	FALSE	NA	NA	NA	-4
-5	-6	pos	TRUE	1	alpha	Family	TRUE	TRUE	FALSE	NA	NA	NA	-5
-2	-4	neg	TRUE	2	alpha	Friend	FALSE	NA	FALSE	NA	NA	NA	-2
-3	-4	pos	TRUE	1	alpha	Friend	TRUE	TRUE	TRUE	TRUE	0	1	-3
0	-1	pos	TRUE	1	alpha	Family	FALSE	NA	FALSE	NA	NA	NA	-3	B
-4	-5	l2fu	TRUE	1	alpha	Friend	TRUE	FALSE	FALSE	NA	NA	NA	-4
-4	-4	pos	TRUE	0	alpha	Family	TRUE	FALSE	FALSE	NA	NA	NA	-4	BFB
-4	-4	neg	TRUE	0	alpha	Partner	TRUE	FALSE	FALSE	NA	NA	NA	-4
-2	-8	neg	TRUE	6	alpha	Family	TRUE	NA	FALSE	NA	NA	NA	-2
-1	-2	pos	TRUE	1	alpha	Student housing co-resident	TRUE	NA	TRUE	TRUE	4	5	-1
-1	-2	neg	TRUE	1	alpha	Student housing co-resident	TRUE	NA	FALSE	NA	NA	NA	-1
-3	-5	neg	TRUE	2	alpha	Family	TRUE	FALSE	FALSE	NA	NA	NA	-3	F
-1	-2	pos	TRUE	1	alpha	Student housing co-resident	TRUE	NA	TRUE	TRUE	-1	0	-1
-2	-2	neg	TRUE	0	alpha	Friend	TRUE	NA	FALSE	NA	NA	NA	-2
0	0	pos	FALSE	NA	alpha	Student housing co-resident	TRUE	NA	TRUE	TRUE	5	NA	0	F
0	-1	neg	TRUE	1	alpha	Friend	TRUE	NA	FALSE	NA	NA	NA	0
-5	-5	l2fu	FALSE	NA	alpha	Family	TRUE	FALSE	FALSE	NA	NA	NA	-5
-2	-6	neg	TRUE	4	alpha	Student housing co-resident	TRUE	NA	FALSE	NA	NA	NA	-2
-6	-9	l2fu	TRUE	3	alpha	Family	FALSE	FALSE	FALSE	NA	NA	NA	-6
-4	-6	neg	TRUE	2	alpha	Friend	FALSE	FALSE	FALSE	NA	NA	NA	-4
-1	-2	neg	TRUE	1	alpha	Student housing co-resident	FALSE	NA	FALSE	NA	NA	NA	-1
-1	-3	neg	TRUE	2	alpha	Family	TRUE	NA	FALSE	NA	NA	NA	-1
-3	-4	pos	TRUE	1	alpha	Friend	TRUE	TRUE	FALSE	NA	NA	NA	-3
-5	-7	l2fu	TRUE	2	alpha	Friend	TRUE	FALSE	FALSE	NA	NA	NA	-5	F
-6	-6	neg	TRUE	0	alpha	Student housing co-resident	TRUE	FALSE	FALSE	NA	NA	NA	-6
-2	-3	neg	TRUE	1	alpha	Family	TRUE	NA	FALSE	NA	NA	NA	-2	F
-2	-5	neg	TRUE	3	alpha	Student housing co-resident	TRUE	NA	FALSE	NA	NA	NA	-2
0	0	l2fu	TRUE	0	alpha	Acquaintance	TRUE	NA	FALSE	NA	NA	NA	0
1	-2	neg	TRUE	3	alpha	Student housing co-resident	TRUE	NA	FALSE	NA	NA	NA	-3	B
-1	-5	neg	TRUE	4	alpha	Friend	TRUE	NA	FALSE	NA	NA	NA	-3	B
-4	-4	neg	FALSE	NA	alpha	Friend	TRUE	FALSE	FALSE	NA	NA	NA	-4
6	0	neg	TRUE	6	alpha	Family	TRUE	NA	FALSE	NA	NA	NA	-7	B
-3	-3	neg	TRUE	-1	alpha	Family	TRUE	FALSE	FALSE	NA	NA	NA	-3	F
-3	-5	neg	TRUE	2	alpha	Fellow student	TRUE	FALSE	FALSE	NA	NA	NA	-3
2	-2	neg	TRUE	4	alpha	Other / Unknown	TRUE	NA	FALSE	NA	NA	NA	-4	B
-1	-1	l2fu	TRUE	-1	alpha	Family	TRUE	NA	FALSE	NA	NA	NA	-1
0	-1	neg	TRUE	1	alpha	Fellow student	TRUE	NA	FALSE	NA	NA	NA	0
-2	-3	pos	TRUE	1	alpha	Friend	TRUE	NA	TRUE	TRUE	0	1	-2
0	-1	neg	TRUE	1	alpha	Friend	FALSE	NA	FALSE	NA	NA	NA	0
-3	-3	pos	TRUE	0	alpha	Other / Unknown	TRUE	FALSE	TRUE	TRUE	1	1	-3
-2	-2	neg	FALSE	NA	alpha	Family	TRUE	NA	FALSE	NA	NA	NA	-2	F
-2	-3	pos	TRUE	1	alpha	Friend	TRUE	NA	TRUE	TRUE	0	1	-2
-2	-4	neg	TRUE	2	alpha	Fellow student	FALSE	NA	FALSE	NA	NA	NA	-2
3	-2	neg	TRUE	5	alpha	Friend	FALSE	NA	FALSE	NA	NA	NA	3
-3	-4	neg	TRUE	1	alpha	Friend	TRUE	TRUE	FALSE	NA	NA	NA	-3
-2	-5	neg	TRUE	3	alpha	Friend	TRUE	NA	FALSE	NA	NA	NA	-2
6	4	neg	TRUE	2	alpha	Student housing co-resident	TRUE	NA	FALSE	NA	NA	NA	6
0	0	neg	FALSE	NA	alpha	Family	TRUE	NA	FALSE	NA	NA	NA	0
0	-1	pos	TRUE	1	alpha	Family	FALSE	NA	FALSE	NA	NA	NA	0
-2	-2	neg	FALSE	NA	alpha	Family	TRUE	NA	FALSE	NA	NA	NA	-2
-3	-3	pos	FALSE	NA	alpha	Friend	TRUE	FALSE	TRUE	TRUE	2	NA	-3	F
-1	-1	neg	FALSE	NA	alpha	Friend	TRUE	NA	FALSE	NA	NA	NA	-1	F
-2	-2	neg	TRUE	-2	alpha	Family	FALSE	NA	FALSE	NA	NA	NA	-2
0	-1	neg	TRUE	1	alpha	Friend	FALSE	NA	FALSE	NA	NA	NA	0
-2	-2	neg	TRUE	0	alpha	Family	FALSE	NA	FALSE	NA	NA	NA	-2
-2	-2	neg	FALSE	NA	alpha	Family	TRUE	NA	FALSE	NA	NA	NA	-2	F
-6	-6	l2fu	TRUE	0	alpha	Fellow student	TRUE	FALSE	FALSE	NA	NA	NA	-6
-3	-3	l2fu	TRUE	0	alpha	Fellow student	TRUE	FALSE	FALSE	NA	NA	NA	-3
-2	-2	pos	TRUE	-1	alpha	Friend	TRUE	NA	FALSE	NA	NA	NA	-2	F
1	-1	neg	TRUE	2	alpha	Family	TRUE	NA	FALSE	NA	NA	NA	1
-1	-2	neg	TRUE	1	alpha	Partner	FALSE	NA	FALSE	NA	NA	NA	-1
-4	-4	neg	TRUE	0	alpha	Friend	TRUE	FALSE	FALSE	NA	NA	NA	-4	F
-1	-1	neg	TRUE	0	alpha	Friend	TRUE	NA	FALSE	NA	NA	NA	-1
-1	-3	neg	TRUE	2	alpha	Acquaintance	TRUE	NA	FALSE	NA	NA	NA	-1
-2	-4	neg	TRUE	2	alpha	Friend	FALSE	NA	FALSE	NA	NA	NA	-2
-3	-4	neg	TRUE	1	alpha	Family	FALSE	FALSE	FALSE	NA	NA	NA	-3
0	-2	neg	TRUE	2	alpha	Family	TRUE	NA	FALSE	NA	NA	NA	0
-1	-2	neg	TRUE	1	alpha	Friend	FALSE	NA	FALSE	NA	NA	NA	-1	F
-3	-7	neg	TRUE	4	alpha	Family	TRUE	TRUE	FALSE	NA	NA	NA	-3
-7	-8	neg	TRUE	1	alpha	Friend	TRUE	TRUE	FALSE	NA	NA	NA	-7
5	-1	neg	TRUE	6	alpha	Friend	TRUE	NA	FALSE	NA	NA	NA	-7	B
-1	-3	neg	TRUE	2	alpha	Family	TRUE	NA	FALSE	NA	NA	NA	-1
-1	-2	pos	TRUE	1	alpha	Family	TRUE	NA	FALSE	NA	NA	NA	-1
-3	-3	neg	TRUE	-1	alpha	Friend	TRUE	FALSE	FALSE	NA	NA	NA	-3
-1	-1	neg	FALSE	NA	alpha	Friend	TRUE	NA	FALSE	NA	NA	NA	-7	B
-1	-1	neg	FALSE	NA	alpha	Fellow student	FALSE	NA	FALSE	NA	NA	NA	-1
-1	-2	neg	TRUE	1	alpha	Family	FALSE	NA	FALSE	NA	NA	NA	-1
-7	-10	l2fu	TRUE	3	alpha	Family	TRUE	FALSE	FALSE	NA	NA	NA	-7
-1	-2	neg	TRUE	1	alpha	Friend	TRUE	NA	FALSE	NA	NA	NA	-1
-6	-7	neg	TRUE	1	alpha	Family	FALSE	FALSE	FALSE	NA	NA	NA	-6
-1	-5	neg	TRUE	4	alpha	Partner	TRUE	NA	FALSE	NA	NA	NA	-1
0	-3	pos	TRUE	3	alpha	Friend	TRUE	NA	FALSE	NA	NA	NA	0
-2	-2	neg	FALSE	NA	alpha	Friend	TRUE	NA	FALSE	NA	NA	NA	-2
-4	-4	neg	FALSE	NA	alpha	Friend	TRUE	FALSE	FALSE	NA	NA	NA	-4
0	0	neg	TRUE	0	alpha	Family	FALSE	NA	FALSE	NA	NA	NA	0
-1	-2	neg	TRUE	1	alpha	Family	TRUE	NA	FALSE	NA	NA	NA	-1
-4	-5	neg	TRUE	1	alpha	Other / Unknown	TRUE	FALSE	FALSE	NA	NA	NA	-4
1	0	neg	TRUE	1	alpha	Student housing co-resident	TRUE	NA	FALSE	NA	NA	NA	1
2	-2	neg	TRUE	4	alpha	Family	TRUE	NA	FALSE	NA	NA	NA	2
-1	-3	neg	TRUE	2	alpha	Student housing co-resident	FALSE	NA	FALSE	NA	NA	NA	-1
-4	-4	pos	TRUE	0	alpha	Student housing co-resident	TRUE	TRUE	TRUE	TRUE	1	1	-4	F
-4	-4	neg	TRUE	0	alpha	Friend	TRUE	FALSE	FALSE	NA	NA	NA	-4	F
-1	-6	neg	TRUE	5	alpha	Friend	FALSE	NA	FALSE	NA	NA	NA	-1
-5	-9	neg	TRUE	4	alpha	Friend	TRUE	FALSE	FALSE	NA	NA	NA	-5
0	-3	neg	TRUE	3	alpha	Family	TRUE	NA	FALSE	NA	NA	NA	0
-1	-2	neg	TRUE	1	alpha	Fellow student	FALSE	NA	FALSE	NA	NA	NA	-1
-1	-1	neg	FALSE	NA	alpha	Fellow student	FALSE	NA	FALSE	NA	NA	NA	-1
-1	-2	neg	TRUE	1	alpha	Family	FALSE	NA	FALSE	NA	NA	NA	-1
0	-1	neg	TRUE	1	alpha	Student housing co-resident	FALSE	NA	FALSE	NA	NA	NA	0
-1	-6	neg	TRUE	5	alpha	Friend	FALSE	NA	FALSE	NA	NA	NA	-1
-7	-7	neg	TRUE	0	alpha	Family	TRUE	FALSE	FALSE	NA	NA	NA	-7	B
-7	-7	neg	FALSE	NA	alpha	Fellow student	TRUE	FALSE	FALSE	NA	NA	NA	-7	F
-2	-6	l2fu	TRUE	4	alpha	Acquaintance	FALSE	NA	FALSE	NA	NA	NA	-2
-2	-3	neg	TRUE	1	alpha	Friend	FALSE	NA	FALSE	NA	NA	NA	-2
0	-3	l2fu	TRUE	3	alpha	Family	FALSE	NA	FALSE	NA	NA	NA	-3	B
-3	-4	l2fu	TRUE	1	alpha	Friend	FALSE	FALSE	FALSE	NA	NA	NA	-3
-2	-2	neg	TRUE	0	alpha	Partner	FALSE	NA	FALSE	NA	NA	NA	-2
1	0	neg	TRUE	1	alpha	Family	TRUE	NA	FALSE	NA	NA	NA	1
-1	-4	neg	TRUE	3	alpha	Friend	TRUE	NA	FALSE	NA	NA	NA	-1
-3	-4	neg	TRUE	1	alpha	Friend	FALSE	FALSE	FALSE	NA	NA	NA	-3
-5	-5	l2fu	TRUE	0	alpha	Family	TRUE	FALSE	FALSE	NA	NA	NA	-5	F
-7	-9	l2fu	TRUE	2	alpha	Family	TRUE	FALSE	FALSE	NA	NA	NA	-7	FB
6	0	l2fu	TRUE	6	alpha	Family	FALSE	NA	FALSE	NA	NA	NA	6
-5	-5	neg	FALSE	NA	alpha	Student housing co-resident	TRUE	TRUE	FALSE	NA	NA	NA	-5
-3	-5	pos	TRUE	2	alpha	Student housing co-resident	FALSE	FALSE	TRUE	TRUE	-2	0	-3
-3	-3	neg	TRUE	0	alpha	Student housing co-resident	TRUE	TRUE	FALSE	NA	NA	NA	-3
1	0	neg	TRUE	1	alpha	Partner	TRUE	NA	FALSE	NA	NA	NA	-1	F
-4	-6	neg	TRUE	2	alpha	Student housing co-resident	FALSE	FALSE	FALSE	NA	NA	NA	-4
-5	-5	neg	TRUE	0	alpha	Friend	TRUE	FALSE	FALSE	NA	NA	NA	-5	F
7	-2	neg	TRUE	9	alpha	Family	TRUE	NA	FALSE	NA	NA	NA	7
-4	-4	neg	TRUE	0	alpha	Other / Unknown	TRUE	FALSE	FALSE	NA	NA	NA	-4
-5	-7	pos	TRUE	2	alpha	Other / Unknown	TRUE	TRUE	FALSE	NA	NA	NA	-5
-4	-4	neg	TRUE	-1	alpha	Student housing co-resident	TRUE	TRUE	FALSE	NA	NA	NA	-4	BB
-1	-8	neg	TRUE	7	alpha	Family	TRUE	NA	FALSE	NA	NA	NA	-1
-1	-3	neg	TRUE	2	alpha	Family	TRUE	NA	FALSE	NA	NA	NA	-1
-1	-1	neg	FALSE	NA	alpha	Student housing co-resident	TRUE	NA	FALSE	NA	NA	NA	-1
-3	-3	l2fu	FALSE	NA	alpha	Partner	TRUE	TRUE	FALSE	NA	NA	NA	-3
-1	-2	neg	TRUE	1	alpha	Friend	TRUE	NA	FALSE	NA	NA	NA	-1
-1	-1	pos	TRUE	-1	alpha	Friend	TRUE	NA	FALSE	NA	NA	NA	-1	F
2	-4	neg	TRUE	6	alpha	Student housing co-resident	TRUE	NA	FALSE	NA	NA	NA	-4	B
-1	-1	neg	TRUE	0	alpha	Friend	TRUE	NA	FALSE	NA	NA	NA	-1
-5	-5	neg	TRUE	0	alpha	Friend	FALSE	FALSE	FALSE	NA	NA	NA	-5
-2	-3	neg	TRUE	1	alpha	Family	TRUE	NA	FALSE	NA	NA	NA	-2	F
4	0	neg	TRUE	4	alpha	Fellow student	TRUE	NA	FALSE	NA	NA	NA	4
-1	-3	neg	TRUE	2	alpha	Friend	TRUE	NA	FALSE	NA	NA	NA	-1
-4	-4	l2fu	FALSE	NA	alpha	Friend	TRUE	FALSE	FALSE	NA	NA	NA	-4
-4	-6	pos	TRUE	2	alpha	Friend	TRUE	FALSE	TRUE	TRUE	-3	-1	-4
1	0	pos	TRUE	1	alpha	Partner	TRUE	NA	TRUE	TRUE	1	2	1
3	-1	pos	TRUE	4	alpha	Family	FALSE	NA	FALSE	NA	NA	NA	3
-5	-5	neg	TRUE	-1	alpha	Friend	TRUE	FALSE	FALSE	NA	NA	NA	-5
0	-1	neg	TRUE	1	alpha	Family	TRUE	NA	FALSE	NA	NA	NA	-2	FF
-3	-3	neg	TRUE	-1	alpha	Friend	TRUE	FALSE	FALSE	NA	NA	NA	-3
0	0	neg	TRUE	0	alpha	Partner	FALSE	NA	FALSE	NA	NA	NA	0
-4	-5	neg	TRUE	1	alpha	Friend	TRUE	TRUE	FALSE	NA	NA	NA	-4
-5	-8	neg	TRUE	3	alpha	Student housing co-resident	TRUE	TRUE	FALSE	NA	NA	NA	-5	F
-1	-2	pos	TRUE	1	alpha	Friend	FALSE	NA	FALSE	NA	NA	NA	-1
-1	-1	neg	TRUE	-2	alpha	Friend	FALSE	NA	FALSE	NA	NA	NA	-1
-4	-4	l2fu	FALSE	NA	alpha	Friend	TRUE	FALSE	FALSE	NA	NA	NA	-4	F
4	0	neg	TRUE	4	alpha	Student housing co-resident	FALSE	NA	FALSE	NA	NA	NA	4
-3	-4	neg	TRUE	1	alpha	Family	TRUE	FALSE	FALSE	NA	NA	NA	-3
0	-1	neg	TRUE	1	alpha	Partner	FALSE	NA	FALSE	NA	NA	NA	0
-7	-7	pos	TRUE	0	alpha	Friend	TRUE	FALSE	FALSE	NA	NA	NA	-7
-7	-7	l2fu	TRUE	0	alpha	Friend	TRUE	FALSE	FALSE	NA	NA	NA	-7	F
-1	-1	neg	FALSE	NA	alpha	Fellow student	FALSE	NA	FALSE	NA	NA	NA	-1
2	-2	neg	TRUE	4	alpha	Family	TRUE	NA	FALSE	NA	NA	NA	-4	B
-6	-6	neg	TRUE	0	alpha	Student housing co-resident	TRUE	FALSE	FALSE	NA	NA	NA	-6
-2	-2	neg	FALSE	NA	alpha	Friend	TRUE	NA	FALSE	NA	NA	NA	-2
-2	-2	neg	TRUE	0	alpha	Family	TRUE	NA	FALSE	NA	NA	NA	-2
-1	-2	l2fu	TRUE	1	alpha	Friend	TRUE	NA	FALSE	NA	NA	NA	-1
-5	-5	neg	FALSE	NA	alpha	Family	TRUE	FALSE	FALSE	NA	NA	NA	-5	FB
-1	-3	neg	TRUE	2	alpha	Family	TRUE	NA	FALSE	NA	NA	NA	-1	F
-1	-1	neg	FALSE	NA	alpha	Student housing co-resident	TRUE	NA	FALSE	NA	NA	NA	-1
0	0	neg	TRUE	-1	alpha	Student housing co-resident	FALSE	NA	FALSE	NA	NA	NA	0
-2	-5	neg	TRUE	3	alpha	Family	FALSE	NA	FALSE	NA	NA	NA	-2
-3	-5	neg	TRUE	2	alpha	Friend	TRUE	TRUE	FALSE	NA	NA	NA	-3
-2	-4	neg	TRUE	2	alpha	Friend	FALSE	NA	FALSE	NA	NA	NA	-2
1	-2	neg	TRUE	3	alpha	Friend	TRUE	NA	FALSE	NA	NA	NA	1
3	1	neg	TRUE	2	alpha	Student housing co-resident	TRUE	NA	FALSE	NA	NA	NA	0	F
-2	-3	neg	TRUE	1	alpha	Fellow student	FALSE	NA	FALSE	NA	NA	NA	-2
0	0	neg	TRUE	0	alpha	Family	TRUE	NA	FALSE	NA	NA	NA	0	FF
-1	-2	neg	TRUE	1	alpha	Friend	TRUE	NA	FALSE	NA	NA	NA	-1	F
-1	-1	neg	TRUE	-1	alpha	Partner	TRUE	NA	FALSE	NA	NA	NA	-1
-2	-2	neg	FALSE	NA	alpha	Friend	TRUE	NA	FALSE	NA	NA	NA	-2
-2	-2	neg	FALSE	NA	alpha	Friend	TRUE	NA	FALSE	NA	NA	NA	-2	F
-2	-3	neg	TRUE	1	alpha	Student housing co-resident	TRUE	NA	FALSE	NA	NA	NA	-2
-1	-1	neg	TRUE	0	alpha	Student housing co-resident	TRUE	NA	FALSE	NA	NA	NA	-1
-7	-8	neg	TRUE	1	alpha	Family	FALSE	FALSE	FALSE	NA	NA	NA	-7
-1	-1	neg	TRUE	-1	alpha	Friend	TRUE	NA	FALSE	NA	NA	NA	-1	F
-2	-5	neg	TRUE	3	alpha	Student housing co-resident	FALSE	NA	FALSE	NA	NA	NA	-2
1	0	neg	TRUE	1	alpha	Friend	FALSE	NA	FALSE	NA	NA	NA	1
-4	-4	l2fu	TRUE	-1	alpha	Family	TRUE	FALSE	FALSE	NA	NA	NA	-4
-5	-5	neg	TRUE	0	alpha	Friend	TRUE	FALSE	FALSE	NA	NA	NA	-5	F
-3	-3	neg	TRUE	-1	alpha	Friend	TRUE	FALSE	FALSE	NA	NA	NA	-3
-3	-4	neg	TRUE	1	alpha	Family	TRUE	FALSE	FALSE	NA	NA	NA	-3
-3	-3	neg	TRUE	0	alpha	Family	TRUE	FALSE	FALSE	NA	NA	NA	-3
0	-1	neg	TRUE	1	alpha	Friend	TRUE	NA	FALSE	NA	NA	NA	-1	F
5	-1	neg	TRUE	6	alpha	Friend	TRUE	NA	FALSE	NA	NA	NA	-1	F
-2	-3	neg	TRUE	1	alpha	Family	TRUE	NA	FALSE	NA	NA	NA	-2
-1	-3	neg	TRUE	2	alpha	Family	TRUE	NA	FALSE	NA	NA	NA	-1
-5	-5	neg	TRUE	0	alpha	Friend	TRUE	TRUE	FALSE	NA	NA	NA	-5	FB
1	-1	neg	TRUE	2	alpha	Student housing co-resident	TRUE	NA	FALSE	NA	NA	NA	1
-1	-1	pos	TRUE	0	alpha	Friend	TRUE	NA	TRUE	TRUE	0	0	-1
-2	-3	neg	TRUE	1	alpha	Partner	TRUE	NA	FALSE	NA	NA	NA	-2
-4	-5	neg	TRUE	1	alpha	Other / Unknown	TRUE	FALSE	FALSE	NA	NA	NA	-4
0	-1	neg	TRUE	1	alpha	Student housing co-resident	FALSE	NA	FALSE	NA	NA	NA	0
-7	-8	l2fu	TRUE	1	alpha	Friend	TRUE	TRUE	FALSE	NA	NA	NA	-7
3	-3	neg	TRUE	6	alpha	Friend	FALSE	NA	FALSE	NA	NA	NA	3
-1	-2	neg	TRUE	1	alpha	Student housing co-resident	FALSE	NA	FALSE	NA	NA	NA	-1
-4	-4	neg	TRUE	0	alpha	Friend	TRUE	FALSE	FALSE	NA	NA	NA	-4	F
-7	-7	neg	FALSE	NA	alpha	Fellow student	TRUE	FALSE	FALSE	NA	NA	NA	-7
-3	-4	neg	TRUE	1	alpha	Friend	FALSE	FALSE	FALSE	NA	NA	NA	-3
2	-2	neg	TRUE	4	alpha	Family	TRUE	NA	FALSE	NA	NA	NA	-4	B
-2	-4	neg	TRUE	2	alpha	Friend	TRUE	NA	FALSE	NA	NA	NA	-3	BF
2	0	l2fu	TRUE	2	alpha	Fellow student	FALSE	NA	FALSE	NA	NA	NA	2
-1	-1	neg	TRUE	0	alpha	Friend	TRUE	NA	FALSE	NA	NA	NA	-1
0	0	l2fu	TRUE	0	alpha	Family	FALSE	NA	FALSE	NA	NA	NA	0
-2	-4	neg	TRUE	2	alpha	Friend	TRUE	NA	FALSE	NA	NA	NA	-3	FB
1	-1	neg	TRUE	2	alpha	Family	TRUE	NA	FALSE	NA	NA	NA	1
-3	-3	pos	TRUE	-1	alpha	Family	TRUE	TRUE	FALSE	NA	NA	NA	-3
5	1	neg	TRUE	4	alpha	Other / Unknown	FALSE	NA	FALSE	NA	NA	NA	5
-1	-2	neg	TRUE	1	alpha	Family	TRUE	NA	FALSE	NA	NA	NA	-1
-4	-4	neg	TRUE	-1	alpha	Partner	TRUE	FALSE	FALSE	NA	NA	NA	-4
0	-2	neg	TRUE	2	alpha	Family	FALSE	NA	FALSE	NA	NA	NA	0
-4	-5	neg	TRUE	1	alpha	Student housing co-resident	FALSE	FALSE	FALSE	NA	NA	NA	-4
-4	-4	pos	TRUE	0	alpha	Partner	TRUE	FALSE	TRUE	TRUE	0	0	-4
-5	-6	l2fu	TRUE	1	alpha	Fellow student	TRUE	FALSE	FALSE	NA	NA	NA	-5
-2	-2	pos	TRUE	0	alpha	Friend	FALSE	NA	TRUE	TRUE	1	1	-3	B
-1	-3	neg	TRUE	2	alpha	Friend	TRUE	NA	FALSE	NA	NA	NA	-1
-2	-2	neg	TRUE	0	alpha	Family	TRUE	NA	FALSE	NA	NA	NA	-2	F
0	-4	l2fu	TRUE	4	alpha	Friend	FALSE	NA	FALSE	NA	NA	NA	0
-3	-4	neg	TRUE	1	alpha	Friend	TRUE	TRUE	FALSE	NA	NA	NA	-3
-1	-1	pos	TRUE	0	alpha	Student housing co-resident	TRUE	NA	TRUE	FALSE	NA	NA	-1
-2	-3	neg	TRUE	1	alpha	Fellow student	TRUE	NA	FALSE	NA	NA	NA	-2
-1	-2	neg	TRUE	1	alpha	Family	FALSE	NA	FALSE	NA	NA	NA	-1
-3	-3	pos	TRUE	-1	alpha	Student housing co-resident	TRUE	TRUE	TRUE	TRUE	1	0	-3	F
-1	-3	l2fu	TRUE	2	alpha	Family	TRUE	NA	FALSE	NA	NA	NA	-1
-6	-6	l2fu	FALSE	NA	alpha	Family	TRUE	FALSE	FALSE	NA	NA	NA	-6
-2	-4	neg	TRUE	2	alpha	Fellow student	FALSE	NA	FALSE	NA	NA	NA	-2
1	0	neg	TRUE	1	alpha	Student housing co-resident	TRUE	NA	FALSE	NA	NA	NA	1
0	0	pos	FALSE	NA	alpha	Family	TRUE	NA	FALSE	NA	NA	NA	-3	B
-3	-6	neg	TRUE	3	alpha	Family	TRUE	FALSE	FALSE	NA	NA	NA	-3
2	-2	neg	TRUE	4	alpha	Family	FALSE	NA	FALSE	NA	NA	NA	2
-6	-6	neg	FALSE	NA	alpha	Friend	TRUE	FALSE	FALSE	NA	NA	NA	-6
-4	-4	neg	TRUE	-1	alpha	Friend	TRUE	TRUE	FALSE	NA	NA	NA	-4
2	-2	neg	TRUE	4	alpha	Family	TRUE	NA	FALSE	NA	NA	NA	2
-2	-3	neg	TRUE	1	alpha	Friend	TRUE	NA	FALSE	NA	NA	NA	-2
-1	-2	pos	TRUE	1	alpha	Family	FALSE	NA	FALSE	NA	NA	NA	-3	B
-2	-2	neg	FALSE	NA	alpha	Friend	TRUE	NA	FALSE	NA	NA	NA	-2	F
-1	-1	neg	TRUE	0	alpha	Family	TRUE	NA	FALSE	NA	NA	NA	-3	BF
1	-1	l2fu	TRUE	2	alpha	Family	TRUE	NA	FALSE	NA	NA	NA	1
0	-2	neg	TRUE	2	alpha	Family	FALSE	NA	FALSE	NA	NA	NA	0
-5	-5	l2fu	FALSE	NA	alpha	Partner	TRUE	TRUE	FALSE	NA	NA	NA	-5	F
-7	-8	neg	TRUE	1	alpha	Family	FALSE	FALSE	FALSE	NA	NA	NA	-7
3	1	neg	TRUE	2	alpha	Family	TRUE	NA	FALSE	NA	NA	NA	3
-5	-8	neg	TRUE	3	alpha	Student housing co-resident	TRUE	FALSE	FALSE	NA	NA	NA	-5
-3	-3	neg	TRUE	0	alpha	Family	TRUE	FALSE	FALSE	NA	NA	NA	-3
-3	-4	neg	TRUE	1	alpha	Family	FALSE	FALSE	FALSE	NA	NA	NA	-3
-6	-6	neg	TRUE	-1	alpha	Friend	TRUE	FALSE	FALSE	NA	NA	NA	-6
6	0	neg	TRUE	6	alpha	Family	FALSE	NA	FALSE	NA	NA	NA	6
-1	-2	neg	TRUE	1	alpha	Friend	TRUE	NA	FALSE	NA	NA	NA	-1
-3	-5	neg	TRUE	2	alpha	Friend	TRUE	TRUE	FALSE	NA	NA	NA	-3
-5	-6	neg	TRUE	1	alpha	Friend	FALSE	FALSE	FALSE	NA	NA	NA	-5
1	-1	neg	TRUE	2	alpha	Family	FALSE	NA	FALSE	NA	NA	NA	-2	F
-2	-2	pos	TRUE	0	alpha	Family	TRUE	NA	FALSE	NA	NA	NA	-2
0	-1	pos	TRUE	1	alpha	Family	FALSE	NA	FALSE	NA	NA	NA	0
-2	-2	neg	FALSE	NA	alpha	Friend	TRUE	NA	FALSE	NA	NA	NA	-2
-3	-5	pos	TRUE	2	alpha	Student housing co-resident	FALSE	FALSE	TRUE	TRUE	0	2	-3
2	0	neg	TRUE	2	alpha	Friend	FALSE	NA	FALSE	NA	NA	NA	2
-2	-2	neg	TRUE	0	alpha	Friend	TRUE	NA	FALSE	NA	NA	NA	-2
0	-1	neg	TRUE	1	alpha	Family	FALSE	NA	FALSE	NA	NA	NA	-3	B
-4	-5	pos	TRUE	1	alpha	Partner	TRUE	TRUE	TRUE	TRUE	-5	-4	-4
0	-1	neg	TRUE	1	alpha	Friend	FALSE	NA	FALSE	NA	NA	NA	-4	B
-1	-3	neg	TRUE	2	alpha	Friend	TRUE	NA	FALSE	NA	NA	NA	-1
-1	-3	l2fu	TRUE	2	alpha	Family	TRUE	NA	FALSE	NA	NA	NA	-1
-1	-2	neg	TRUE	1	alpha	Acquaintance	FALSE	NA	FALSE	NA	NA	NA	-1
-2	-2	neg	FALSE	NA	alpha	Friend	TRUE	NA	FALSE	NA	NA	NA	-2
-1	-3	neg	TRUE	2	alpha	Partner	TRUE	NA	FALSE	NA	NA	NA	-1
-5	-5	neg	TRUE	0	alpha	Family	FALSE	FALSE	FALSE	NA	NA	NA	-5
-5	-5	neg	FALSE	NA	alpha	Other / Unknown	TRUE	FALSE	FALSE	NA	NA	NA	-5	F
0	-6	neg	TRUE	6	alpha	Family	TRUE	NA	FALSE	NA	NA	NA	-1	F
-1	-1	neg	TRUE	0	alpha	Student housing co-resident	TRUE	NA	FALSE	NA	NA	NA	-1
-3	-6	pos	TRUE	3	alpha	Family	FALSE	FALSE	FALSE	NA	NA	NA	-3
-2	-3	neg	TRUE	1	alpha	Student housing co-resident	FALSE	NA	FALSE	NA	NA	NA	-2
-1	-2	neg	TRUE	1	alpha	Family	FALSE	NA	FALSE	NA	NA	NA	-1
-1	-1	l2fu	TRUE	-1	alpha	Family	TRUE	NA	FALSE	NA	NA	NA	-1
0	-3	neg	TRUE	3	alpha	Student housing co-resident	TRUE	NA	FALSE	NA	NA	NA	0
-2	-4	neg	TRUE	2	alpha	Family	TRUE	NA	FALSE	NA	NA	NA	-2
0	-3	neg	TRUE	3	alpha	Family	TRUE	NA	FALSE	NA	NA	NA	0
-2	-2	pos	TRUE	0	alpha	Family	TRUE	NA	FALSE	NA	NA	NA	-2
-1	-4	l2fu	TRUE	3	alpha	Friend	FALSE	NA	FALSE	NA	NA	NA	-1
-4	-5	neg	TRUE	1	alpha	Student housing co-resident	FALSE	FALSE	FALSE	NA	NA	NA	-4
-1	-3	neg	TRUE	2	alpha	Student housing co-resident	FALSE	NA	FALSE	NA	NA	NA	-1
1	-5	neg	TRUE	6	alpha	Friend	FALSE	NA	FALSE	NA	NA	NA	1
-1	-1	neg	TRUE	0	alpha	Friend	TRUE	NA	FALSE	NA	NA	NA	-1
-4	-6	neg	TRUE	2	alpha	Student housing co-resident	TRUE	TRUE	FALSE	NA	NA	NA	-4	FF
2	0	neg	TRUE	2	alpha	Family	FALSE	NA	FALSE	NA	NA	NA	2
-2	-4	neg	TRUE	2	alpha	Fellow student	TRUE	NA	FALSE	NA	NA	NA	-2	F
2	1	neg	TRUE	1	alpha	Other / Unknown	TRUE	NA	FALSE	NA	NA	NA	2
-1	-2	neg	TRUE	1	alpha	Friend	TRUE	NA	FALSE	NA	NA	NA	-1	F
-1	-4	neg	TRUE	3	alpha	Family	TRUE	NA	FALSE	NA	NA	NA	-3	B
2	-2	neg	TRUE	4	alpha	Friend	TRUE	NA	FALSE	NA	NA	NA	2
4	-1	neg	TRUE	5	alpha	Student housing co-resident	TRUE	NA	FALSE	NA	NA	NA	4
-2	-3	neg	TRUE	1	alpha	Friend	TRUE	NA	FALSE	NA	NA	NA	-2
0	-1	neg	TRUE	1	alpha	Student housing co-resident	TRUE	NA	FALSE	NA	NA	NA	-2	F
0	0	neg	TRUE	0	alpha	Friend	TRUE	NA	FALSE	NA	NA	NA	0
-4	-6	pos	TRUE	2	alpha	Family	TRUE	FALSE	TRUE	TRUE	2	4	-4	FB
-4	-4	neg	TRUE	0	alpha	Friend	TRUE	FALSE	FALSE	NA	NA	NA	-4
-1	-1	neg	FALSE	NA	alpha	Family	TRUE	NA	FALSE	NA	NA	NA	-1	FF
0	0	neg	FALSE	NA	alpha	Family	TRUE	NA	FALSE	NA	NA	NA	0
-5	-5	neg	FALSE	NA	alpha	Friend	TRUE	FALSE	FALSE	NA	NA	NA	-5	F
-2	-3	neg	TRUE	1	alpha	Friend	TRUE	NA	FALSE	NA	NA	NA	-2
0	0	neg	FALSE	NA	alpha	Other / Unknown	TRUE	NA	FALSE	NA	NA	NA	0
-2	-4	neg	TRUE	2	alpha	Family	TRUE	NA	FALSE	NA	NA	NA	-2
-1	-1	neg	TRUE	0	alpha	Family	TRUE	NA	FALSE	NA	NA	NA	-2	F
3	-1	neg	TRUE	4	alpha	Friend	TRUE	NA	FALSE	NA	NA	NA	3
0	0	pos	FALSE	NA	alpha	Partner	TRUE	NA	TRUE	FALSE	NA	NA	0
1	-1	neg	TRUE	2	alpha	Friend	TRUE	NA	FALSE	NA	NA	NA	1
-7	-7	pos	TRUE	0	alpha	Family	TRUE	FALSE	FALSE	NA	NA	NA	-7
-5	-5	neg	TRUE	-1	alpha	Family	TRUE	FALSE	FALSE	NA	NA	NA	-5
6	0	l2fu	TRUE	6	alpha	Family	FALSE	NA	FALSE	NA	NA	NA	6
-2	-7	neg	TRUE	5	alpha	Partner	TRUE	NA	FALSE	NA	NA	NA	-2
-6	-7	neg	TRUE	1	alpha	Family	TRUE	FALSE	FALSE	NA	NA	NA	-6
5	-1	pos	TRUE	6	alpha	Family	FALSE	NA	FALSE	NA	NA	NA	5
-2	-2	l2fu	TRUE	0	alpha	Friend	TRUE	NA	FALSE	NA	NA	NA	-2
-1	-2	neg	TRUE	1	alpha	Friend	TRUE	NA	FALSE	NA	NA	NA	-1	F
-4	-5	neg	TRUE	1	alpha	Friend	TRUE	TRUE	FALSE	NA	NA	NA	-4
-6	-6	neg	FALSE	NA	alpha	Friend	FALSE	FALSE	FALSE	NA	NA	NA	-6
-6	-6	neg	FALSE	NA	alpha	Family	TRUE	TRUE	FALSE	NA	NA	NA	-6
0	0	neg	FALSE	NA	alpha	Family	TRUE	NA	FALSE	NA	NA	NA	0
-4	-9	neg	TRUE	5	alpha	Friend	TRUE	FALSE	FALSE	NA	NA	NA	-4
-1	-2	pos	TRUE	1	alpha	Family	FALSE	NA	FALSE	NA	NA	NA	-1
3	1	neg	TRUE	2	alpha	Friend	TRUE	NA	FALSE	NA	NA	NA	3
-3	-4	neg	TRUE	1	alpha	Friend	TRUE	FALSE	FALSE	NA	NA	NA	-3
-1	-1	neg	FALSE	NA	alpha	Friend	TRUE	NA	FALSE	NA	NA	NA	-1
-3	-5	neg	TRUE	2	alpha	Friend	TRUE	TRUE	FALSE	NA	NA	NA	-3
0	-3	neg	TRUE	3	alpha	Friend	TRUE	NA	FALSE	NA	NA	NA	0
0	-2	neg	TRUE	2	alpha	Family	TRUE	NA	FALSE	NA	NA	NA	0
1	-1	neg	TRUE	2	alpha	Family	TRUE	NA	FALSE	NA	NA	NA	1
-1	-1	pos	TRUE	0	alpha	Student housing co-resident	TRUE	NA	TRUE	TRUE	2	2	-1
-3	-3	neg	TRUE	-1	alpha	Family	TRUE	FALSE	FALSE	NA	NA	NA	-3	F
-1	-2	neg	TRUE	1	alpha	Family	FALSE	NA	FALSE	NA	NA	NA	-1
0	-1	l2fu	TRUE	1	alpha	Fellow student	TRUE	NA	FALSE	NA	NA	NA	0
-3	-4	l2fu	TRUE	1	alpha	Friend	TRUE	TRUE	FALSE	NA	NA	NA	-3
3	1	pos	TRUE	2	alpha	Student housing co-resident	TRUE	NA	TRUE	FALSE	NA	NA	3
1	0	neg	TRUE	1	alpha	Partner	TRUE	NA	FALSE	NA	NA	NA	1
1	-1	pos	TRUE	2	alpha	Family	FALSE	NA	FALSE	NA	NA	NA	1
-1	-2	pos	TRUE	1	alpha	Other / Unknown	FALSE	NA	FALSE	NA	NA	NA	-1
2	-2	neg	TRUE	4	alpha	Family	TRUE	NA	FALSE	NA	NA	NA	2
0	-2	neg	TRUE	2	alpha	Student housing co-resident	TRUE	NA	FALSE	NA	NA	NA	0
-6	-12	neg	TRUE	6	alpha	Friend	FALSE	FALSE	FALSE	NA	NA	NA	-6
0	-3	neg	TRUE	3	alpha	Family	TRUE	NA	FALSE	NA	NA	NA	0
1	0	pos	TRUE	1	alpha	Student housing co-resident	TRUE	NA	TRUE	TRUE	0	1	1
1	-1	neg	TRUE	2	alpha	Family	TRUE	NA	FALSE	NA	NA	NA	1
-3	-5	neg	TRUE	2	alpha	Friend	TRUE	FALSE	FALSE	NA	NA	NA	-3
-6	-7	neg	TRUE	1	alpha	Friend	FALSE	FALSE	FALSE	NA	NA	NA	-6
-6	-6	neg	TRUE	0	alpha	Family	FALSE	FALSE	FALSE	NA	NA	NA	-6
-1	-1	neg	TRUE	0	alpha	Student housing co-resident	TRUE	NA	FALSE	NA	NA	NA	-1
1	1	neg	TRUE	-2	alpha	Family	TRUE	NA	FALSE	NA	NA	NA	1
-5	-5	neg	TRUE	-1	alpha	Partner	TRUE	FALSE	FALSE	NA	NA	NA	-5	F
0	-1	neg	TRUE	1	alpha	Family	FALSE	NA	FALSE	NA	NA	NA	0
-5	-7	neg	TRUE	2	alpha	Friend	TRUE	TRUE	FALSE	NA	NA	NA	-5	FB
-5	-6	neg	TRUE	1	alpha	Family	FALSE	FALSE	FALSE	NA	NA	NA	-5
-2	-4	neg	TRUE	2	alpha	Fellow student	FALSE	NA	FALSE	NA	NA	NA	-2
-1	-3	neg	TRUE	2	alpha	Partner	TRUE	NA	FALSE	NA	NA	NA	-1
5	1	neg	TRUE	4	alpha	Student housing co-resident	FALSE	NA	FALSE	NA	NA	NA	5
0	-2	l2fu	TRUE	2	alpha	Friend	FALSE	NA	FALSE	NA	NA	NA	0
-3	-3	neg	FALSE	NA	alpha	Family	TRUE	FALSE	FALSE	NA	NA	NA	-3	B
-2	-5	neg	TRUE	3	alpha	Family	TRUE	NA	FALSE	NA	NA	NA	-2
-1	-1	pos	FALSE	NA	alpha	Family	TRUE	NA	FALSE	NA	NA	NA	-1
-1	-8	l2fu	TRUE	7	alpha	Family	TRUE	NA	FALSE	NA	NA	NA	-1
-2	-5	neg	TRUE	3	alpha	Friend	TRUE	NA	FALSE	NA	NA	NA	-2
-1	-1	neg	TRUE	0	alpha	Friend	TRUE	NA	FALSE	NA	NA	NA	-1
-3	-3	neg	TRUE	-1	alpha	Friend	TRUE	FALSE	FALSE	NA	NA	NA	-3
-1	-1	neg	FALSE	NA	alpha	Friend	TRUE	NA	FALSE	NA	NA	NA	-2	F
0	-1	neg	TRUE	1	alpha	Family	TRUE	NA	FALSE	NA	NA	NA	0
-1	-1	pos	TRUE	-1	alpha	Family	FALSE	NA	FALSE	NA	NA	NA	-1
-3	-4	neg	TRUE	1	alpha	Friend	FALSE	FALSE	FALSE	NA	NA	NA	-3
-2	-4	neg	TRUE	2	alpha	Family	TRUE	NA	FALSE	NA	NA	NA	-2
-1	-1	neg	FALSE	NA	alpha	Fellow student	TRUE	NA	FALSE	NA	NA	NA	-1
-2	-4	neg	TRUE	2	alpha	Friend	TRUE	NA	FALSE	NA	NA	NA	-3	FB
-3	-3	neg	TRUE	0	alpha	Family	TRUE	FALSE	FALSE	NA	NA	NA	-3	BFB
-7	-7	neg	TRUE	-1	alpha	Friend	TRUE	FALSE	FALSE	NA	NA	NA	-7	F
-2	-5	l2fu	TRUE	3	alpha	Family	FALSE	FALSE	FALSE	NA	NA	NA	-2
2	-2	neg	TRUE	4	alpha	Other / Unknown	TRUE	NA	FALSE	NA	NA	NA	2
-5	-5	pos	FALSE	NA	alpha	Friend	TRUE	TRUE	FALSE	NA	NA	NA	-5
-1	-2	neg	TRUE	1	alpha	Family	TRUE	NA	FALSE	NA	NA	NA	-1
-3	-3	neg	TRUE	-1	alpha	Acquaintance	TRUE	FALSE	FALSE	NA	NA	NA	-3
0	0	neg	TRUE	-1	alpha	Other / Unknown	TRUE	NA	FALSE	NA	NA	NA	0
-4	-5	pos	TRUE	1	alpha	Friend	TRUE	TRUE	FALSE	NA	NA	NA	-4
1	-2	neg	TRUE	3	alpha	Friend	TRUE	NA	FALSE	NA	NA	NA	1
-7	-8	l2fu	TRUE	1	alpha	Friend	TRUE	TRUE	FALSE	NA	NA	NA	-7
-1	-1	neg	FALSE	NA	alpha	Family	TRUE	NA	FALSE	NA	NA	NA	-1	F
-4	-7	neg	TRUE	3	alpha	Friend	TRUE	FALSE	FALSE	NA	NA	NA	-4	B
0	0	pos	TRUE	0	alpha	Family	TRUE	NA	FALSE	NA	NA	NA	0
-4	-4	neg	TRUE	0	alpha	Friend	FALSE	FALSE	FALSE	NA	NA	NA	-4
0	0	neg	TRUE	0	alpha	Family	TRUE	NA	FALSE	NA	NA	NA	0
0	-1	neg	TRUE	1	alpha	Family	TRUE	NA	FALSE	NA	NA	NA	-4	B
0	0	neg	FALSE	NA	alpha	Family	TRUE	NA	FALSE	NA	NA	NA	0
-3	-5	neg	TRUE	2	alpha	Friend	TRUE	FALSE	FALSE	NA	NA	NA	-3
-4	-4	neg	TRUE	0	alpha	Friend	TRUE	FALSE	FALSE	NA	NA	NA	-4	F
2	0	pos	TRUE	2	alpha	Partner	TRUE	NA	TRUE	TRUE	4	6	2
-6	-6	neg	TRUE	0	alpha	Family	TRUE	TRUE	FALSE	NA	NA	NA	-6
0	-2	pos	TRUE	2	alpha	Friend	TRUE	NA	FALSE	NA	NA	NA	0
-1	-1	neg	FALSE	NA	alpha	Friend	TRUE	NA	FALSE	NA	NA	NA	-1
-3	-4	pos	TRUE	1	alpha	Student housing co-resident	FALSE	FALSE	FALSE	NA	NA	NA	-3
-7	-8	neg	TRUE	1	alpha	Family	FALSE	FALSE	FALSE	NA	NA	NA	-7
-1	-2	l2fu	TRUE	1	alpha	Friend	TRUE	NA	FALSE	NA	NA	NA	-1
-3	-3	neg	TRUE	0	alpha	Family	TRUE	FALSE	FALSE	NA	NA	NA	-3	B
-1	-3	neg	TRUE	2	alpha	Student housing co-resident	TRUE	NA	FALSE	NA	NA	NA	-1
-3	-4	neg	TRUE	1	alpha	Family	FALSE	FALSE	FALSE	NA	NA	NA	-3
-4	-5	neg	TRUE	1	alpha	Friend	TRUE	TRUE	FALSE	NA	NA	NA	-4
-1	-1	neg	TRUE	-1	alpha	Family	TRUE	NA	FALSE	NA	NA	NA	-1	FF
-3	-4	pos	TRUE	1	alpha	Friend	TRUE	TRUE	FALSE	NA	NA	NA	-3
0	-1	neg	TRUE	1	alpha	Fellow student	TRUE	NA	FALSE	NA	NA	NA	0
7	4	neg	TRUE	3	alpha	Other / Unknown	FALSE	NA	FALSE	NA	NA	NA	7
0	0	pos	FALSE	NA	alpha	Family	TRUE	NA	FALSE	NA	NA	NA	0
-5	-6	pos	TRUE	1	alpha	Family	TRUE	TRUE	FALSE	NA	NA	NA	-5
-1	-3	neg	TRUE	2	alpha	Family	TRUE	NA	FALSE	NA	NA	NA	-1	F
-2	-2	neg	TRUE	0	alpha	Friend	FALSE	NA	FALSE	NA	NA	NA	-2
-4	-4	neg	FALSE	NA	alpha	Friend	TRUE	FALSE	FALSE	NA	NA	NA	-4	B
-3	-3	neg	FALSE	NA	alpha	Friend	TRUE	FALSE	FALSE	NA	NA	NA	-3	F
-4	-4	l2fu	FALSE	NA	alpha	Friend	TRUE	FALSE	FALSE	NA	NA	NA	-4
-5	-7	l2fu	TRUE	2	alpha	Student housing co-resident	TRUE	FALSE	FALSE	NA	NA	NA	-5	B
-1	-4	neg	TRUE	3	alpha	Friend	TRUE	NA	FALSE	NA	NA	NA	-1
-2	-2	neg	FALSE	NA	alpha	Friend	TRUE	NA	FALSE	NA	NA	NA	-2
0	-1	neg	TRUE	1	alpha	Friend	TRUE	NA	FALSE	NA	NA	NA	0
-1	-1	neg	FALSE	NA	alpha	Friend	FALSE	NA	FALSE	NA	NA	NA	-1
-1	-2	neg	TRUE	1	alpha	Friend	TRUE	NA	FALSE	NA	NA	NA	-1
-3	-5	neg	TRUE	2	alpha	Friend	TRUE	FALSE	FALSE	NA	NA	NA	-3
-1	-1	neg	TRUE	0	alpha	Friend	TRUE	NA	FALSE	NA	NA	NA	-1
-3	-4	pos	TRUE	1	alpha	Friend	TRUE	TRUE	TRUE	TRUE	-3	-2	-3
-4	-4	pos	FALSE	NA	alpha	Acquaintance	TRUE	FALSE	TRUE	TRUE	0	NA	-4	F
0	0	pos	FALSE	NA	alpha	Family	TRUE	NA	FALSE	NA	NA	NA	0
-4	-6	neg	TRUE	2	alpha	Friend	FALSE	FALSE	FALSE	NA	NA	NA	-4
-1	-2	l2fu	TRUE	1	alpha	Family	TRUE	NA	FALSE	NA	NA	NA	-1
0	-9	l2fu	TRUE	9	alpha	Family	FALSE	NA	FALSE	NA	NA	NA	0
-4	-6	l2fu	TRUE	2	alpha	Family	TRUE	TRUE	FALSE	NA	NA	NA	-4	F
-5	-5	neg	TRUE	0	alpha	Friend	TRUE	FALSE	FALSE	NA	NA	NA	-5	F
-2	-3	neg	TRUE	1	alpha	Friend	TRUE	NA	FALSE	NA	NA	NA	-2
-1	-1	neg	FALSE	NA	alpha	Fellow student	TRUE	NA	FALSE	NA	NA	NA	-1
-3	-3	neg	TRUE	0	alpha	Other / Unknown	TRUE	FALSE	FALSE	NA	NA	NA	-3	FB
-6	-7	neg	TRUE	1	alpha	Family	TRUE	FALSE	FALSE	NA	NA	NA	-6
-4	-4	neg	FALSE	NA	alpha	Friend	TRUE	FALSE	FALSE	NA	NA	NA	-4
-2	-6	l2fu	TRUE	4	alpha	Friend	TRUE	NA	FALSE	NA	NA	NA	-2
-6	-12	neg	TRUE	6	alpha	Friend	FALSE	FALSE	FALSE	NA	NA	NA	-6
0	-2	pos	TRUE	2	alpha	Family	FALSE	NA	FALSE	NA	NA	NA	0
0	-2	neg	TRUE	2	alpha	Student housing co-resident	TRUE	NA	FALSE	NA	NA	NA	0
-2	-5	l2fu	TRUE	3	alpha	Friend	TRUE	NA	FALSE	NA	NA	NA	-2
3	-1	pos	TRUE	4	alpha	Friend	TRUE	NA	FALSE	NA	NA	NA	3
-1	-3	l2fu	TRUE	2	alpha	Family	TRUE	NA	FALSE	NA	NA	NA	-1
-4	-4	l2fu	FALSE	NA	alpha	Family	TRUE	FALSE	FALSE	NA	NA	NA	-4
-1	-4	neg	TRUE	3	alpha	Friend	TRUE	NA	FALSE	NA	NA	NA	-5	B
-1	-2	pos	TRUE	1	alpha	Student housing co-resident	TRUE	NA	TRUE	TRUE	2	3	-1
-1	-3	pos	TRUE	2	alpha	Friend	TRUE	NA	TRUE	TRUE	2	4	-1	F
0	-3	neg	TRUE	3	alpha	Family	FALSE	NA	FALSE	NA	NA	NA	-3	B
-5	-7	l2fu	TRUE	2	alpha	Friend	TRUE	FALSE	FALSE	NA	NA	NA	-5	F
-1	-2	neg	TRUE	1	alpha	Student housing co-resident	FALSE	NA	FALSE	NA	NA	NA	-1
5	1	neg	TRUE	4	alpha	Other / Unknown	FALSE	NA	FALSE	NA	NA	NA	5
1	-1	neg	TRUE	2	alpha	Student housing co-resident	TRUE	NA	FALSE	NA	NA	NA	1
-4	-5	l2fu	TRUE	1	alpha	Friend	FALSE	FALSE	FALSE	NA	NA	NA	-4
-2	-2	neg	FALSE	NA	alpha	Family	TRUE	NA	FALSE	NA	NA	NA	-2	F
-2	-2	neg	TRUE	0	alpha	Friend	TRUE	NA	FALSE	NA	NA	NA	-2
-7	-8	pos	TRUE	1	alpha	Friend	TRUE	TRUE	TRUE	FALSE	NA	NA	-7
0	0	pos	TRUE	0	alpha	Friend	TRUE	NA	TRUE	TRUE	0	0	0
-7	-7	l2fu	TRUE	0	alpha	Friend	TRUE	FALSE	FALSE	NA	NA	NA	-7	B
-6	-9	neg	TRUE	3	alpha	Family	TRUE	FALSE	FALSE	NA	NA	NA	-6	B
-6	-6	neg	TRUE	0	alpha	Fellow student	TRUE	FALSE	FALSE	NA	NA	NA	-6
-2	-3	neg	TRUE	1	alpha	Friend	TRUE	NA	FALSE	NA	NA	NA	-2
-2	-3	neg	TRUE	1	alpha	Fellow student	FALSE	NA	FALSE	NA	NA	NA	-2
0	-1	neg	TRUE	1	alpha	Family	TRUE	NA	FALSE	NA	NA	NA	-2	FF
-4	-5	neg	TRUE	1	alpha	Friend	TRUE	FALSE	FALSE	NA	NA	NA	-4
-1	-3	neg	TRUE	2	alpha	Acquaintance	TRUE	NA	FALSE	NA	NA	NA	-1
-5	-5	neg	TRUE	0	alpha	Family	TRUE	FALSE	FALSE	NA	NA	NA	-5
-2	-4	neg	TRUE	2	alpha	Fellow student	FALSE	NA	FALSE	NA	NA	NA	-2
0	-1	neg	TRUE	1	alpha	Family	TRUE	NA	FALSE	NA	NA	NA	-4	B
2	0	neg	TRUE	2	alpha	Family	TRUE	NA	FALSE	NA	NA	NA	2
2	-2	neg	TRUE	4	alpha	Partner	TRUE	NA	FALSE	NA	NA	NA	2
-1	-1	neg	TRUE	0	alpha	Student housing co-resident	FALSE	NA	FALSE	NA	NA	NA	-1
-4	-7	neg	TRUE	3	alpha	Friend	TRUE	FALSE	FALSE	NA	NA	NA	-4
-5	-5	neg	TRUE	0	alpha	Friend	TRUE	FALSE	FALSE	NA	NA	NA	-5	F
0	0	neg	TRUE	0	alpha	Partner	TRUE	NA	FALSE	NA	NA	NA	0
1	-2	neg	TRUE	3	alpha	Family	TRUE	NA	FALSE	NA	NA	NA	1
0	-2	neg	TRUE	2	alpha	Student housing co-resident	FALSE	NA	FALSE	NA	NA	NA	0
-1	-1	neg	TRUE	-2	alpha	Friend	FALSE	NA	FALSE	NA	NA	NA	-1
2	0	neg	TRUE	2	alpha	Friend	FALSE	NA	FALSE	NA	NA	NA	2
-1	-2	neg	TRUE	1	alpha	Family	FALSE	NA	FALSE	NA	NA	NA	-1
-1	-2	l2fu	TRUE	1	alpha	Family	TRUE	NA	FALSE	NA	NA	NA	-1
-5	-5	l2fu	FALSE	NA	alpha	Family	TRUE	FALSE	FALSE	NA	NA	NA	-5	F
0	-1	neg	TRUE	1	alpha	Friend	TRUE	NA	FALSE	NA	NA	NA	0
0	-1	neg	TRUE	1	alpha	Fellow student	FALSE	NA	FALSE	NA	NA	NA	0
-3	-3	neg	FALSE	NA	alpha	Family	TRUE	FALSE	FALSE	NA	NA	NA	-3
-3	-4	neg	TRUE	1	alpha	Student housing co-resident	FALSE	FALSE	FALSE	NA	NA	NA	-3
-3	-4	neg	TRUE	1	alpha	Friend	FALSE	FALSE	FALSE	NA	NA	NA	-3
0	0	neg	TRUE	-1	alpha	Family	TRUE	NA	FALSE	NA	NA	NA	0
-2	-2	neg	FALSE	NA	alpha	Fellow student	FALSE	NA	FALSE	NA	NA	NA	-2
-1	-5	neg	TRUE	4	alpha	Family	TRUE	NA	FALSE	NA	NA	NA	-1
-3	-5	neg	TRUE	2	alpha	Friend	TRUE	FALSE	FALSE	NA	NA	NA	-3
-2	-2	neg	FALSE	NA	alpha	Family	TRUE	NA	FALSE	NA	NA	NA	-2
-7	-7	neg	FALSE	NA	alpha	Other / Unknown	TRUE	TRUE	FALSE	NA	NA	NA	-7
-1	-3	neg	TRUE	2	alpha	Family	TRUE	NA	FALSE	NA	NA	NA	-1
0	0	neg	TRUE	-1	alpha	Family	TRUE	NA	FALSE	NA	NA	NA	-4	B
-1	-1	neg	FALSE	NA	alpha	Family	TRUE	NA	FALSE	NA	NA	NA	-3	B
0	-2	neg	TRUE	2	alpha	Friend	FALSE	NA	FALSE	NA	NA	NA	0
-2	-3	neg	TRUE	1	alpha	Friend	TRUE	NA	FALSE	NA	NA	NA	-2
-2	-3	pos	TRUE	1	alpha	Friend	TRUE	NA	TRUE	TRUE	0	1	-2	F
-4	-7	neg	TRUE	3	alpha	Friend	TRUE	FALSE	FALSE	NA	NA	NA	-4
2	0	neg	TRUE	2	alpha	Student housing co-resident	FALSE	NA	FALSE	NA	NA	NA	2
-4	-4	neg	TRUE	-1	alpha	Family	TRUE	FALSE	FALSE	NA	NA	NA	-4	F
-2	-3	neg	TRUE	1	alpha	Friend	TRUE	NA	FALSE	NA	NA	NA	-2
-1	-1	neg	TRUE	0	alpha	Student housing co-resident	TRUE	NA	FALSE	NA	NA	NA	-1
-2	-2	neg	TRUE	-1	alpha	Friend	TRUE	NA	FALSE	NA	NA	NA	-2	FF
-2	-2	neg	TRUE	0	alpha	Friend	TRUE	NA	FALSE	NA	NA	NA	-2
1	-3	neg	TRUE	4	alpha	Family	TRUE	NA	FALSE	NA	NA	NA	-4	B
-7	-7	neg	TRUE	0	alpha	Friend	TRUE	TRUE	FALSE	NA	NA	NA	-7
-7	-7	neg	TRUE	0	alpha	Family	TRUE	FALSE	FALSE	NA	NA	NA	-7	F
0	0	neg	TRUE	0	alpha	Family	TRUE	NA	FALSE	NA	NA	NA	0
0	-1	neg	TRUE	1	alpha	Family	TRUE	NA	FALSE	NA	NA	NA	0
-7	-7	neg	FALSE	NA	alpha	Friend	TRUE	FALSE	FALSE	NA	NA	NA	-7
0	0	pos	TRUE	0	alpha	Student housing co-resident	TRUE	NA	TRUE	TRUE	7	7	0
-4	-4	neg	TRUE	0	alpha	Friend	TRUE	FALSE	FALSE	NA	NA	NA	-4	BFB
5	-1	neg	TRUE	6	alpha	Family	TRUE	NA	FALSE	NA	NA	NA	-4	B
3	1	neg	TRUE	2	alpha	Friend	TRUE	NA	FALSE	NA	NA	NA	3
1	1	neg	TRUE	-3	alpha	Partner	TRUE	NA	FALSE	NA	NA	NA	1
-3	-3	neg	TRUE	0	alpha	Family	TRUE	FALSE	FALSE	NA	NA	NA	-3	B
-1	-2	neg	TRUE	1	alpha	Student housing co-resident	FALSE	NA	FALSE	NA	NA	NA	-1
-4	-4	neg	FALSE	NA	alpha	Friend	TRUE	TRUE	FALSE	NA	NA	NA	-5	B
-1	-1	neg	FALSE	NA	alpha	Family	TRUE	NA	FALSE	NA	NA	NA	-1
-7	-7	neg	FALSE	NA	alpha	Friend	FALSE	FALSE	FALSE	NA	NA	NA	-7
0	0	pos	TRUE	0	alpha	Student housing co-resident	TRUE	NA	FALSE	NA	NA	NA	0
0	-2	neg	TRUE	2	alpha	Partner	TRUE	NA	FALSE	NA	NA	NA	0
1	1	pos	TRUE	0	alpha	Student housing co-resident	TRUE	NA	FALSE	NA	NA	NA	1
-5	-7	neg	TRUE	2	alpha	Friend	TRUE	FALSE	FALSE	NA	NA	NA	-5	B
-1	-3	neg	TRUE	2	alpha	Friend	TRUE	NA	FALSE	NA	NA	NA	-1
0	-3	neg	TRUE	3	alpha	Family	TRUE	NA	FALSE	NA	NA	NA	0
1	0	neg	TRUE	1	alpha	Family	TRUE	NA	FALSE	NA	NA	NA	1
-5	-7	l2fu	TRUE	2	alpha	Friend	TRUE	FALSE	FALSE	NA	NA	NA	-5	F
1	-1	neg	TRUE	2	alpha	Family	TRUE	NA	FALSE	NA	NA	NA	1
-1	-1	neg	FALSE	NA	alpha	Friend	TRUE	NA	FALSE	NA	NA	NA	-1
0	0	neg	FALSE	NA	alpha	Family	FALSE	NA	FALSE	NA	NA	NA	0
0	-1	l2fu	TRUE	1	alpha	Friend	TRUE	NA	FALSE	NA	NA	NA	0
-1	-1	neg	TRUE	-1	alpha	Family	TRUE	NA	FALSE	NA	NA	NA	-1	F
-5	-5	l2fu	TRUE	-1	alpha	Family	TRUE	FALSE	FALSE	NA	NA	NA	-5	F
-2	-3	l2fu	TRUE	1	alpha	Friend	FALSE	NA	FALSE	NA	NA	NA	-2
-6	-6	neg	FALSE	NA	alpha	Friend	TRUE	FALSE	FALSE	NA	NA	NA	-6
-5	-5	l2fu	TRUE	-1	alpha	Family	TRUE	FALSE	FALSE	NA	NA	NA	-5	F
-3	-3	neg	FALSE	NA	alpha	Friend	TRUE	FALSE	FALSE	NA	NA	NA	-3
-3	-4	neg	TRUE	1	alpha	Friend	TRUE	TRUE	FALSE	NA	NA	NA	-3
0	0	neg	FALSE	NA	alpha	Friend	TRUE	NA	FALSE	NA	NA	NA	0
-3	-4	neg	TRUE	1	alpha	Friend	FALSE	FALSE	FALSE	NA	NA	NA	-3
3	0	neg	TRUE	3	alpha	Student housing co-resident	TRUE	NA	FALSE	NA	NA	NA	3
-3	-3	neg	FALSE	NA	alpha	Friend	FALSE	FALSE	FALSE	NA	NA	NA	-3
-2	-2	neg	FALSE	NA	alpha	Student housing co-resident	TRUE	NA	FALSE	NA	NA	NA	-2
-4	-4	neg	TRUE	-1	alpha	Friend	TRUE	TRUE	FALSE	NA	NA	NA	-4
1	-1	neg	TRUE	2	alpha	Friend	TRUE	NA	FALSE	NA	NA	NA	1
-2	-3	l2fu	TRUE	1	alpha	Fellow student	FALSE	NA	FALSE	NA	NA	NA	-2
-2	-2	neg	TRUE	0	alpha	Family	TRUE	NA	FALSE	NA	NA	NA	-2
-2	-2	pos	TRUE	0	alpha	Family	TRUE	NA	FALSE	NA	NA	NA	-2
-1	-4	pos	TRUE	3	alpha	Friend	TRUE	NA	TRUE	TRUE	0	3	-1
-1	-3	l2fu	TRUE	2	alpha	Friend	TRUE	NA	FALSE	NA	NA	NA	-1	FF
-3	-3	pos	FALSE	NA	alpha	Friend	TRUE	FALSE	TRUE	TRUE	0	NA	-3	F
-2	-2	neg	TRUE	-1	alpha	Friend	TRUE	NA	FALSE	NA	NA	NA	-2	FF
2	0	neg	TRUE	2	alpha	Student housing co-resident	FALSE	NA	FALSE	NA	NA	NA	2
2	2	pos	FALSE	NA	alpha	Family	TRUE	NA	TRUE	TRUE	1	NA	2
-3	-5	neg	TRUE	2	alpha	Partner	TRUE	FALSE	FALSE	NA	NA	NA	-3
-1	-2	neg	TRUE	1	alpha	Student housing co-resident	TRUE	NA	FALSE	NA	NA	NA	-1
6	0	neg	TRUE	6	alpha	Family	TRUE	NA	FALSE	NA	NA	NA	-7	B
-2	-3	neg	TRUE	1	alpha	Friend	TRUE	NA	FALSE	NA	NA	NA	-2
-1	-3	neg	TRUE	2	alpha	Friend	TRUE	NA	FALSE	NA	NA	NA	-1	F
0	-3	neg	TRUE	3	alpha	Family	TRUE	NA	FALSE	NA	NA	NA	0
-5	-7	l2fu	TRUE	2	alpha	Friend	TRUE	FALSE	FALSE	NA	NA	NA	-5	F
-2	-2	neg	TRUE	-1	alpha	Family	TRUE	NA	FALSE	NA	NA	NA	-2
1	-5	neg	TRUE	6	alpha	Friend	TRUE	NA	FALSE	NA	NA	NA	1
3	-6	neg	TRUE	9	alpha	Friend	TRUE	NA	FALSE	NA	NA	NA	3
0	-2	neg	TRUE	2	alpha	Acquaintance	FALSE	NA	FALSE	NA	NA	NA	0
-1	-6	pos	TRUE	5	alpha	Family	TRUE	NA	FALSE	NA	NA	NA	-3	B
-4	-5	neg	TRUE	1	alpha	Student housing co-resident	FALSE	FALSE	FALSE	NA	NA	NA	-4
-4	-5	pos	TRUE	1	alpha	Friend	TRUE	TRUE	FALSE	NA	NA	NA	-4
2	-2	pos	TRUE	4	alpha	Friend	FALSE	NA	TRUE	TRUE	2	6	2
1	-1	neg	TRUE	2	alpha	Student housing co-resident	TRUE	NA	FALSE	NA	NA	NA	1
1	-1	neg	TRUE	2	alpha	Partner	FALSE	NA	FALSE	NA	NA	NA	1
3	3	neg	TRUE	0	alpha	Family	TRUE	NA	FALSE	NA	NA	NA	3
2	-1	neg	TRUE	3	alpha	Friend	TRUE	NA	FALSE	NA	NA	NA	2
-6	-6	neg	FALSE	NA	alpha	Family	TRUE	FALSE	FALSE	NA	NA	NA	-6
3	-1	neg	TRUE	4	alpha	Friend	TRUE	NA	FALSE	NA	NA	NA	3
-2	-2	neg	TRUE	0	alpha	Family	TRUE	NA	FALSE	NA	NA	NA	-2	F
-7	-8	neg	TRUE	1	alpha	Family	FALSE	FALSE	FALSE	NA	NA	NA	-7
-3	-5	neg	TRUE	2	alpha	Friend	TRUE	TRUE	FALSE	NA	NA	NA	-3
0	-3	neg	TRUE	3	alpha	Friend	TRUE	NA	FALSE	NA	NA	NA	0
-2	-3	neg	TRUE	1	alpha	Friend	TRUE	NA	FALSE	NA	NA	NA	-2
-1	-1	neg	TRUE	0	alpha	Student housing co-resident	FALSE	NA	FALSE	NA	NA	NA	-1
2	2	pos	TRUE	0	alpha	Family	FALSE	NA	FALSE	NA	NA	NA	2
-3	-4	pos	TRUE	1	alpha	Student housing co-resident	FALSE	FALSE	TRUE	TRUE	-1	0	-3
-3	-3	neg	TRUE	-1	alpha	Friend	TRUE	FALSE	FALSE	NA	NA	NA	-3	F
-4	-4	neg	FALSE	NA	alpha	Friend	TRUE	FALSE	FALSE	NA	NA	NA	-4
-2	-2	neg	TRUE	0	alpha	Family	FALSE	NA	FALSE	NA	NA	NA	-2
-1	-2	neg	TRUE	1	alpha	Family	FALSE	NA	FALSE	NA	NA	NA	-1
0	0	neg	FALSE	NA	alpha	Fellow student	TRUE	NA	FALSE	NA	NA	NA	0	F
-4	-5	neg	TRUE	1	alpha	Friend	TRUE	FALSE	FALSE	NA	NA	NA	-4
-1	-4	neg	TRUE	3	alpha	Family	TRUE	NA	FALSE	NA	NA	NA	-3	B
-6	-6	neg	TRUE	0	alpha	Fellow student	TRUE	FALSE	FALSE	NA	NA	NA	-6
-5	-5	neg	TRUE	0	alpha	Friend	TRUE	TRUE	FALSE	NA	NA	NA	-5	FB
1	-2	neg	TRUE	3	alpha	Partner	FALSE	NA	FALSE	NA	NA	NA	-1	F
-2	-3	neg	TRUE	1	alpha	Friend	TRUE	NA	FALSE	NA	NA	NA	-2
-3	-4	neg	TRUE	1	alpha	Acquaintance	FALSE	FALSE	FALSE	NA	NA	NA	-3
-4	-7	l2fu	TRUE	3	alpha	Family	FALSE	FALSE	FALSE	NA	NA	NA	-4
-2	-3	pos	TRUE	1	alpha	Friend	FALSE	NA	FALSE	NA	NA	NA	-2
1	-1	pos	TRUE	2	alpha	Family	FALSE	NA	FALSE	NA	NA	NA	-2	F
-2	-5	neg	TRUE	3	alpha	Family	TRUE	NA	FALSE	NA	NA	NA	-2
-5	-8	l2fu	TRUE	3	alpha	Family	FALSE	FALSE	FALSE	NA	NA	NA	-5	B
-1	-1	neg	FALSE	NA	alpha	Family	TRUE	NA	FALSE	NA	NA	NA	-1
-4	-4	neg	TRUE	0	alpha	Family	TRUE	FALSE	FALSE	NA	NA	NA	-4	F
-2	-5	neg	TRUE	3	alpha	Friend	TRUE	NA	FALSE	NA	NA	NA	-2
-3	-3	neg	TRUE	-1	alpha	Friend	TRUE	FALSE	FALSE	NA	NA	NA	-3
1	-1	neg	TRUE	2	alpha	Student housing co-resident	TRUE	NA	FALSE	NA	NA	NA	1
-6	-7	neg	TRUE	1	alpha	Friend	FALSE	FALSE	FALSE	NA	NA	NA	-6
-2	-3	pos	TRUE	1	alpha	Friend	TRUE	NA	TRUE	FALSE	NA	NA	-2
0	-2	neg	TRUE	2	alpha	Family	FALSE	NA	FALSE	NA	NA	NA	0
-2	-2	neg	TRUE	0	alpha	Friend	TRUE	NA	FALSE	NA	NA	NA	-2
-3	-3	neg	TRUE	0	alpha	Partner	TRUE	FALSE	FALSE	NA	NA	NA	-3
-3	-9	neg	TRUE	6	alpha	Student housing co-resident	TRUE	FALSE	FALSE	NA	NA	NA	-3
-3	-4	l2fu	TRUE	1	alpha	Friend	FALSE	FALSE	FALSE	NA	NA	NA	-3
-4	-4	neg	TRUE	0	alpha	Friend	TRUE	FALSE	FALSE	NA	NA	NA	-4	F
0	-1	neg	TRUE	1	alpha	Family	TRUE	NA	FALSE	NA	NA	NA	-4	B
-1	-3	neg	TRUE	2	alpha	Friend	TRUE	NA	FALSE	NA	NA	NA	-1
-1	-3	neg	TRUE	2	alpha	Friend	TRUE	NA	FALSE	NA	NA	NA	-1	FF
-5	-5	neg	FALSE	NA	alpha	Family	TRUE	TRUE	FALSE	NA	NA	NA	-5
0	-1	pos	TRUE	1	alpha	Friend	TRUE	NA	TRUE	TRUE	2	3	0
-3	-3	l2fu	TRUE	0	alpha	Fellow student	TRUE	FALSE	FALSE	NA	NA	NA	-3
-2	-4	pos	TRUE	2	alpha	Family	FALSE	NA	FALSE	NA	NA	NA	-2
-1	-1	neg	FALSE	NA	alpha	Fellow student	TRUE	NA	FALSE	NA	NA	NA	-1
-3	-3	neg	TRUE	0	alpha	Friend	TRUE	FALSE	FALSE	NA	NA	NA	-3
0	0	pos	TRUE	0	alpha	Family	TRUE	NA	FALSE	NA	NA	NA	0
-1	-1	neg	TRUE	-1	alpha	Student housing co-resident	TRUE	NA	FALSE	NA	NA	NA	-4	B
1	1	neg	FALSE	NA	alpha	Student housing co-resident	TRUE	NA	FALSE	NA	NA	NA	-1	F
1	-2	pos	TRUE	3	alpha	Family	TRUE	NA	FALSE	NA	NA	NA	1
6	3	l2fu	TRUE	3	alpha	Student housing co-resident	FALSE	NA	FALSE	NA	NA	NA	-1	F
-1	-1	neg	FALSE	NA	alpha	Friend	TRUE	NA	FALSE	NA	NA	NA	-1	F
-2	-3	neg	TRUE	1	alpha	Friend	TRUE	NA	FALSE	NA	NA	NA	-2
1	0	neg	TRUE	1	alpha	Student housing co-resident	FALSE	NA	FALSE	NA	NA	NA	1
-3	-8	neg	TRUE	5	alpha	Friend	TRUE	FALSE	FALSE	NA	NA	NA	-3
-1	-1	neg	TRUE	0	alpha	Other / Unknown	TRUE	NA	FALSE	NA	NA	NA	-1
4	-3	neg	TRUE	7	alpha	Friend	TRUE	NA	FALSE	NA	NA	NA	4
2	-1	neg	TRUE	3	alpha	Family	TRUE	NA	FALSE	NA	NA	NA	2
-2	-2	l2fu	FALSE	NA	alpha	Family	TRUE	NA	FALSE	NA	NA	NA	-2
-3	-3	l2fu	TRUE	0	alpha	Family	FALSE	FALSE	FALSE	NA	NA	NA	-3	B
4	-1	neg	TRUE	5	alpha	Family	FALSE	NA	FALSE	NA	NA	NA	4
-3	-3	neg	FALSE	NA	alpha	Friend	TRUE	TRUE	FALSE	NA	NA	NA	-3
-1	-3	pos	TRUE	2	alpha	Partner	FALSE	NA	FALSE	NA	NA	NA	-4	B
-3	-4	l2fu	TRUE	1	alpha	Student housing co-resident	FALSE	FALSE	FALSE	NA	NA	NA	-3
-3	-3	neg	TRUE	-1	alpha	Acquaintance	TRUE	FALSE	FALSE	NA	NA	NA	-3
4	0	neg	TRUE	4	alpha	Family	TRUE	NA	FALSE	NA	NA	NA	4
-3	-3	neg	FALSE	NA	alpha	Friend	TRUE	FALSE	FALSE	NA	NA	NA	-3
0	-2	pos	TRUE	2	alpha	Friend	FALSE	NA	FALSE	NA	NA	NA	0
0	0	neg	FALSE	NA	alpha	Student housing co-resident	TRUE	NA	FALSE	NA	NA	NA	0	F
-4	-5	neg	TRUE	1	alpha	Family	FALSE	FALSE	FALSE	NA	NA	NA	-4
-1	-1	neg	TRUE	0	alpha	Other / Unknown	TRUE	NA	FALSE	NA	NA	NA	-1
-1	-2	neg	TRUE	1	alpha	Friend	FALSE	NA	FALSE	NA	NA	NA	-1
-7	-7	neg	TRUE	0	alpha	Friend	TRUE	FALSE	FALSE	NA	NA	NA	-7
-3	-3	neg	TRUE	0	alpha	Family	FALSE	FALSE	FALSE	NA	NA	NA	-3
-1	-5	neg	TRUE	4	alpha	Friend	TRUE	NA	FALSE	NA	NA	NA	-1
4	0	neg	TRUE	4	alpha	Fellow student	TRUE	NA	FALSE	NA	NA	NA	4
-2	-2	neg	TRUE	0	alpha	Student housing co-resident	FALSE	NA	FALSE	NA	NA	NA	-2
-1	-1	neg	TRUE	0	alpha	Family	TRUE	NA	FALSE	NA	NA	NA	-3	FB
4	-2	pos	TRUE	6	alpha	Family	TRUE	NA	FALSE	NA	NA	NA	4
-1	-2	pos	TRUE	1	alpha	Friend	TRUE	NA	FALSE	NA	NA	NA	-1
-5	-7	pos	TRUE	2	alpha	Other / Unknown	TRUE	TRUE	FALSE	NA	NA	NA	-5
0	-2	neg	TRUE	2	alpha	Family	TRUE	NA	FALSE	NA	NA	NA	0
-1	-1	neg	FALSE	NA	alpha	Fellow student	FALSE	NA	FALSE	NA	NA	NA	-1
-2	-2	neg	FALSE	NA	alpha	Friend	TRUE	NA	FALSE	NA	NA	NA	-2
-6	-8	neg	TRUE	2	alpha	Student housing co-resident	TRUE	TRUE	FALSE	NA	NA	NA	-6
-1	-5	neg	TRUE	4	alpha	Partner	TRUE	NA	FALSE	NA	NA	NA	-1
2	-1	neg	TRUE	3	alpha	Family	TRUE	NA	FALSE	NA	NA	NA	-1	F
-7	-7	l2fu	FALSE	NA	alpha	Friend	TRUE	FALSE	FALSE	NA	NA	NA	-7
0	-2	neg	TRUE	2	alpha	Family	FALSE	NA	FALSE	NA	NA	NA	0
0	-1	neg	TRUE	1	alpha	Fellow student	TRUE	NA	FALSE	NA	NA	NA	0
1	0	neg	TRUE	1	alpha	Student housing co-resident	TRUE	NA	FALSE	NA	NA	NA	-4	B
-3	-4	neg	TRUE	1	alpha	Friend	TRUE	FALSE	FALSE	NA	NA	NA	-6	B
-1	-1	neg	TRUE	0	alpha	Family	TRUE	NA	FALSE	NA	NA	NA	-2	F
-1	-3	neg	TRUE	2	alpha	Student housing co-resident	FALSE	NA	FALSE	NA	NA	NA	-1
-5	-6	l2fu	TRUE	1	alpha	Friend	FALSE	FALSE	FALSE	NA	NA	NA	-5
-2	-3	neg	TRUE	1	alpha	Student housing co-resident	FALSE	NA	FALSE	NA	NA	NA	-2
-3	-4	neg	TRUE	1	alpha	Student housing co-resident	TRUE	TRUE	FALSE	NA	NA	NA	-3
-2	-3	neg	TRUE	1	alpha	Friend	TRUE	NA	FALSE	NA	NA	NA	-2
-1	-1	pos	TRUE	-1	alpha	Friend	TRUE	NA	TRUE	TRUE	-4	-5	-2	F
1	0	neg	TRUE	1	alpha	Student housing co-resident	FALSE	NA	FALSE	NA	NA	NA	1
0	0	neg	TRUE	0	alpha	Student housing co-resident	FALSE	NA	FALSE	NA	NA	NA	0
0	0	neg	FALSE	NA	alpha	Family	TRUE	NA	FALSE	NA	NA	NA	0
-3	-3	neg	TRUE	0	alpha	Family	TRUE	FALSE	FALSE	NA	NA	NA	-3
-2	-3	neg	TRUE	1	alpha	Friend	TRUE	NA	FALSE	NA	NA	NA	-2
-1	-3	neg	TRUE	2	alpha	Family	TRUE	NA	FALSE	NA	NA	NA	-1
0	-1	neg	TRUE	1	alpha	Student housing co-resident	FALSE	NA	FALSE	NA	NA	NA	0
-6	-7	l2fu	TRUE	1	alpha	Friend	TRUE	TRUE	FALSE	NA	NA	NA	-6	F
3	1	neg	TRUE	2	alpha	Family	TRUE	NA	FALSE	NA	NA	NA	3
1	1	neg	FALSE	NA	alpha	Partner	FALSE	NA	FALSE	NA	NA	NA	1
-2	-2	pos	FALSE	NA	alpha	Friend	TRUE	NA	TRUE	TRUE	-1	NA	-3	B
-2	-5	l2fu	TRUE	3	alpha	Friend	TRUE	NA	FALSE	NA	NA	NA	-2
-1	-1	pos	TRUE	0	alpha	Student housing co-resident	FALSE	NA	TRUE	TRUE	0	0	-1
0	0	neg	TRUE	-1	alpha	Student housing co-resident	TRUE	NA	FALSE	NA	NA	NA	0
-6	-8	neg	TRUE	2	alpha	Friend	FALSE	FALSE	FALSE	NA	NA	NA	-6
-2	-2	neg	TRUE	0	alpha	Friend	TRUE	NA	FALSE	NA	NA	NA	-2
0	-4	neg	TRUE	4	alpha	Friend	FALSE	NA	FALSE	NA	NA	NA	0
-6	-7	pos	TRUE	1	alpha	Family	TRUE	TRUE	FALSE	NA	NA	NA	-6
2	-2	neg	TRUE	4	alpha	Other / Unknown	TRUE	NA	FALSE	NA	NA	NA	2
-2	-3	neg	TRUE	1	alpha	Friend	TRUE	NA	FALSE	NA	NA	NA	-2
-1	-2	l2fu	TRUE	1	alpha	Family	FALSE	NA	FALSE	NA	NA	NA	-1
-1	-2	neg	TRUE	1	alpha	Family	TRUE	NA	FALSE	NA	NA	NA	-1
-2	-3	pos	TRUE	1	alpha	Partner	TRUE	NA	TRUE	TRUE	1	2	-2
-3	-3	neg	TRUE	0	alpha	Student housing co-resident	TRUE	TRUE	FALSE	NA	NA	NA	-3
-7	-8	neg	TRUE	1	alpha	Friend	TRUE	TRUE	FALSE	NA	NA	NA	-7
-1	-1	neg	FALSE	NA	alpha	Other / Unknown	TRUE	NA	FALSE	NA	NA	NA	-1
-2	-3	l2fu	TRUE	1	alpha	Partner	TRUE	NA	FALSE	NA	NA	NA	-2
-2	-3	neg	TRUE	1	alpha	Family	FALSE	NA	FALSE	NA	NA	NA	-2
-5	-6	pos	TRUE	1	alpha	Friend	FALSE	FALSE	TRUE	TRUE	0	1	-5
-1	-3	neg	TRUE	2	alpha	Friend	FALSE	NA	FALSE	NA	NA	NA	-1
-2	-2	neg	TRUE	0	alpha	Family	FALSE	NA	FALSE	NA	NA	NA	-2
0	-3	neg	TRUE	3	alpha	Family	TRUE	NA	FALSE	NA	NA	NA	0
-4	-5	pos	TRUE	1	alpha	Friend	FALSE	FALSE	TRUE	TRUE	0	1	-4
-2	-2	neg	FALSE	NA	alpha	Family	TRUE	NA	FALSE	NA	NA	NA	-2	F
-1	-3	pos	TRUE	2	alpha	Friend	TRUE	NA	TRUE	TRUE	1	3	-1
-3	-3	neg	TRUE	0	alpha	Friend	TRUE	FALSE	FALSE	NA	NA	NA	-3
-2	-2	pos	TRUE	0	alpha	Student housing co-resident	FALSE	NA	TRUE	FALSE	NA	NA	-2
-1	-1	neg	TRUE	0	alpha	Family	TRUE	NA	FALSE	NA	NA	NA	-1
-3	-3	neg	TRUE	0	alpha	Friend	TRUE	FALSE	FALSE	NA	NA	NA	-3
-2	-2	neg	FALSE	NA	alpha	Family	TRUE	NA	FALSE	NA	NA	NA	-2
-1	-1	neg	TRUE	-1	alpha	Partner	FALSE	NA	FALSE	NA	NA	NA	-1
-1	-1	neg	TRUE	0	alpha	Family	TRUE	NA	FALSE	NA	NA	NA	-1
4	0	neg	TRUE	4	alpha	Student housing co-resident	TRUE	NA	FALSE	NA	NA	NA	4
-3	-3	neg	FALSE	NA	alpha	Family	TRUE	FALSE	FALSE	NA	NA	NA	-3
-4	-4	neg	FALSE	NA	alpha	Friend	TRUE	FALSE	FALSE	NA	NA	NA	-4
-3	-4	neg	TRUE	1	alpha	Friend	TRUE	TRUE	FALSE	NA	NA	NA	-3
-3	-5	l2fu	TRUE	2	alpha	Family	TRUE	TRUE	FALSE	NA	NA	NA	-4	FBB
-1	-1	neg	FALSE	NA	alpha	Family	TRUE	NA	FALSE	NA	NA	NA	-1
-1	-1	neg	FALSE	NA	alpha	Family	TRUE	NA	FALSE	NA	NA	NA	-1	F
-3	-3	pos	FALSE	NA	alpha	Friend	TRUE	FALSE	TRUE	TRUE	2	NA	-3
-1	-4	neg	TRUE	3	alpha	Family	TRUE	NA	FALSE	NA	NA	NA	-1
-3	-3	neg	TRUE	-2	alpha	Friend	FALSE	FALSE	FALSE	NA	NA	NA	-3
1	-1	neg	TRUE	2	alpha	Friend	TRUE	NA	FALSE	NA	NA	NA	1
-1	-1	neg	FALSE	NA	alpha	Student housing co-resident	TRUE	NA	FALSE	NA	NA	NA	-1
-1	-2	neg	TRUE	1	alpha	Family	TRUE	NA	FALSE	NA	NA	NA	-1
0	0	neg	FALSE	NA	alpha	Family	TRUE	NA	FALSE	NA	NA	NA	0
-2	-3	neg	TRUE	1	alpha	Fellow student	FALSE	NA	FALSE	NA	NA	NA	-2
0	-1	neg	TRUE	1	alpha	Friend	FALSE	NA	FALSE	NA	NA	NA	0
-5	-5	neg	TRUE	-1	alpha	Friend	TRUE	FALSE	FALSE	NA	NA	NA	-5
-3	-3	neg	FALSE	NA	alpha	Family	TRUE	TRUE	FALSE	NA	NA	NA	-3
-5	-5	neg	FALSE	NA	alpha	Fellow student	TRUE	FALSE	FALSE	NA	NA	NA	-5
-2	-2	neg	FALSE	NA	alpha	Family	TRUE	NA	FALSE	NA	NA	NA	-2	F
5	1	neg	TRUE	4	alpha	Family	FALSE	NA	FALSE	NA	NA	NA	5
-5	-8	l2fu	TRUE	3	alpha	Family	FALSE	FALSE	FALSE	NA	NA	NA	-5	B
0	0	pos	TRUE	0	alpha	Student housing co-resident	TRUE	NA	TRUE	TRUE	2	2	0
-6	-6	l2fu	FALSE	NA	alpha	Friend	TRUE	FALSE	FALSE	NA	NA	NA	-6
-4	-6	neg	TRUE	2	alpha	Friend	FALSE	FALSE	FALSE	NA	NA	NA	-4
-6	-10	neg	TRUE	4	alpha	Acquaintance	FALSE	FALSE	FALSE	NA	NA	NA	-6
0	-1	neg	TRUE	1	alpha	Friend	TRUE	NA	FALSE	NA	NA	NA	0
-2	-4	neg	TRUE	2	alpha	Friend	TRUE	NA	FALSE	NA	NA	NA	-2
1	0	neg	TRUE	1	alpha	Family	TRUE	NA	FALSE	NA	NA	NA	1
-1	-1	neg	TRUE	0	alpha	Friend	TRUE	NA	FALSE	NA	NA	NA	-1
-1	-1	neg	FALSE	NA	alpha	Fellow student	TRUE	NA	FALSE	NA	NA	NA	-1
0	0	neg	FALSE	NA	alpha	Fellow student	TRUE	NA	FALSE	NA	NA	NA	0	F
0	-1	neg	TRUE	1	alpha	Friend	FALSE	NA	FALSE	NA	NA	NA	0
-6	-6	neg	FALSE	NA	alpha	Friend	TRUE	FALSE	FALSE	NA	NA	NA	-6	F
0	-4	neg	TRUE	4	alpha	Partner	TRUE	NA	FALSE	NA	NA	NA	-3	B
0	-6	neg	TRUE	6	alpha	Family	TRUE	NA	FALSE	NA	NA	NA	-1	F
-1	-1	neg	FALSE	NA	alpha	Student housing co-resident	TRUE	NA	FALSE	NA	NA	NA	-1
1	-1	pos	TRUE	2	alpha	Family	FALSE	NA	FALSE	NA	NA	NA	1
-2	-2	neg	TRUE	-1	alpha	Family	TRUE	NA	FALSE	NA	NA	NA	-2
-2	-2	neg	TRUE	0	alpha	Other / Unknown	TRUE	NA	FALSE	NA	NA	NA	-2	FF
-2	-2	neg	FALSE	NA	alpha	Friend	TRUE	NA	FALSE	NA	NA	NA	-2
-7	-8	neg	TRUE	1	alpha	Friend	TRUE	TRUE	FALSE	NA	NA	NA	-7
0	-4	l2fu	TRUE	4	alpha	Friend	FALSE	NA	FALSE	NA	NA	NA	0
0	0	neg	TRUE	0	alpha	Fellow student	TRUE	NA	FALSE	NA	NA	NA	0
-2	-2	neg	FALSE	NA	alpha	Student housing co-resident	TRUE	NA	FALSE	NA	NA	NA	-2
0	-1	neg	TRUE	1	alpha	Family	TRUE	NA	FALSE	NA	NA	NA	0
-4	-6	l2fu	TRUE	2	alpha	Family	TRUE	FALSE	FALSE	NA	NA	NA	-4
-1	-3	pos	TRUE	2	alpha	Friend	TRUE	NA	TRUE	TRUE	0	2	-1	F
-1	-1	neg	FALSE	NA	alpha	Family	TRUE	NA	FALSE	NA	NA	NA	-3	B
-6	-6	neg	FALSE	NA	alpha	Family	TRUE	FALSE	FALSE	NA	NA	NA	-6
-1	-1	neg	TRUE	0	alpha	Other / Unknown	TRUE	NA	FALSE	NA	NA	NA	-1
-3	-5	neg	TRUE	2	alpha	Student housing co-resident	TRUE	FALSE	FALSE	NA	NA	NA	-3
-1	-1	neg	TRUE	-2	alpha	Partner	FALSE	NA	FALSE	NA	NA	NA	-1
-6	-6	l2fu	TRUE	0	alpha	Fellow student	TRUE	FALSE	FALSE	NA	NA	NA	-6
-1	-6	neg	TRUE	5	alpha	Friend	FALSE	NA	FALSE	NA	NA	NA	-1
-5	-7	l2fu	TRUE	2	alpha	Friend	FALSE	FALSE	FALSE	NA	NA	NA	-5
-1	-1	neg	TRUE	0	alpha	Friend	FALSE	NA	FALSE	NA	NA	NA	-1
0	0	neg	FALSE	NA	alpha	Student housing co-resident	TRUE	NA	FALSE	NA	NA	NA	0
-1	-4	neg	TRUE	3	alpha	Partner	TRUE	NA	FALSE	NA	NA	NA	-1
-6	-8	l2fu	TRUE	2	alpha	Friend	TRUE	FALSE	FALSE	NA	NA	NA	-6	FBB
2	-1	neg	TRUE	3	alpha	Friend	TRUE	NA	FALSE	NA	NA	NA	2
3	3	neg	TRUE	0	alpha	Friend	TRUE	NA	FALSE	NA	NA	NA	1	FF
-1	-1	neg	FALSE	NA	alpha	Friend	TRUE	NA	FALSE	NA	NA	NA	-1
1	1	neg	FALSE	NA	alpha	Family	TRUE	NA	FALSE	NA	NA	NA	1
-1	-2	neg	TRUE	1	alpha	Family	TRUE	NA	FALSE	NA	NA	NA	-1
0	-1	neg	TRUE	1	alpha	Family	TRUE	NA	FALSE	NA	NA	NA	0
-2	-2	neg	TRUE	0	alpha	Friend	FALSE	NA	FALSE	NA	NA	NA	-2
4	3	neg	TRUE	1	alpha	Partner	TRUE	NA	FALSE	NA	NA	NA	4
-3	-5	l2fu	TRUE	2	alpha	Family	TRUE	TRUE	FALSE	NA	NA	NA	-4	FBB
-2	-2	neg	TRUE	0	alpha	Family	TRUE	NA	FALSE	NA	NA	NA	-2
-5	-6	l2fu	TRUE	1	alpha	Family	TRUE	FALSE	FALSE	NA	NA	NA	-5	F
-1	-1	neg	FALSE	NA	alpha	Family	TRUE	NA	FALSE	NA	NA	NA	-1
-5	-5	neg	FALSE	NA	alpha	Friend	TRUE	FALSE	FALSE	NA	NA	NA	-5
-2	-3	neg	TRUE	1	alpha	Student housing co-resident	TRUE	NA	FALSE	NA	NA	NA	-2
-5	-8	neg	TRUE	3	alpha	Student housing co-resident	TRUE	TRUE	FALSE	NA	NA	NA	-5	F
-7	-7	neg	FALSE	NA	alpha	Friend	TRUE	TRUE	FALSE	NA	NA	NA	-7	FB
-2	-3	neg	TRUE	1	alpha	Friend	FALSE	NA	FALSE	NA	NA	NA	-2
-2	-2	neg	TRUE	-1	alpha	Friend	TRUE	NA	FALSE	NA	NA	NA	-2
-2	-6	neg	TRUE	4	alpha	Student housing co-resident	TRUE	NA	FALSE	NA	NA	NA	-2
-1	-2	pos	TRUE	1	alpha	Family	FALSE	NA	FALSE	NA	NA	NA	-1
-1	-1	neg	TRUE	0	alpha	Other / Unknown	TRUE	NA	FALSE	NA	NA	NA	-1
-1	-2	neg	TRUE	1	alpha	Friend	TRUE	NA	FALSE	NA	NA	NA	-1
4	-3	neg	TRUE	7	alpha	Family	TRUE	NA	FALSE	NA	NA	NA	4
-5	-5	l2fu	FALSE	NA	alpha	Other / Unknown	TRUE	FALSE	FALSE	NA	NA	NA	-5	F
-2	-3	neg	TRUE	1	alpha	Family	TRUE	NA	FALSE	NA	NA	NA	-2
-2	-3	pos	TRUE	1	alpha	Student housing co-resident	TRUE	NA	TRUE	TRUE	5	6	-2
-2	-4	neg	TRUE	2	alpha	Partner	TRUE	NA	FALSE	NA	NA	NA	-2
-3	-3	neg	TRUE	-1	alpha	Student housing co-resident	TRUE	FALSE	FALSE	NA	NA	NA	-3	BB
2	2	pos	TRUE	-1	alpha	Partner	TRUE	NA	TRUE	TRUE	2	1	2
3	-1	neg	TRUE	4	alpha	Friend	TRUE	NA	FALSE	NA	NA	NA	3
0	-2	neg	TRUE	2	alpha	Friend	TRUE	NA	FALSE	NA	NA	NA	0
-1	-2	neg	TRUE	1	alpha	Fellow student	TRUE	NA	FALSE	NA	NA	NA	-1
-1	-1	l2fu	TRUE	0	alpha	Friend	TRUE	NA	FALSE	NA	NA	NA	-1
5	-1	neg	TRUE	6	alpha	Family	TRUE	NA	FALSE	NA	NA	NA	-4	B
-2	-3	pos	TRUE	1	alpha	Friend	FALSE	NA	TRUE	FALSE	NA	NA	-2
-2	-2	neg	TRUE	-1	alpha	Friend	TRUE	NA	FALSE	NA	NA	NA	-2	FF
-1	-8	neg	TRUE	7	alpha	Family	TRUE	NA	FALSE	NA	NA	NA	-1
-1	-2	neg	TRUE	1	alpha	Family	TRUE	NA	FALSE	NA	NA	NA	-1
-4	-5	neg	TRUE	1	alpha	Student housing co-resident	TRUE	TRUE	FALSE	NA	NA	NA	-4
-1	-1	neg	FALSE	NA	alpha	Fellow student	TRUE	NA	FALSE	NA	NA	NA	-1
-6	-6	l2fu	FALSE	NA	alpha	Friend	TRUE	TRUE	FALSE	NA	NA	NA	-6	B
-3	-3	pos	TRUE	0	alpha	Friend	TRUE	FALSE	FALSE	NA	NA	NA	-3
-6	-9	neg	TRUE	3	alpha	Friend	TRUE	FALSE	FALSE	NA	NA	NA	-6
-2	-3	neg	TRUE	1	alpha	Friend	TRUE	NA	FALSE	NA	NA	NA	-2
-5	-6	neg	TRUE	1	alpha	Friend	TRUE	TRUE	FALSE	NA	NA	NA	-5	FB
-2	-3	neg	TRUE	1	alpha	Friend	TRUE	NA	FALSE	NA	NA	NA	-2
-1	-1	neg	TRUE	-1	alpha	Friend	TRUE	NA	FALSE	NA	NA	NA	-2	F
-3	-4	pos	TRUE	1	alpha	Friend	TRUE	FALSE	TRUE	FALSE	NA	NA	-3
-5	-8	pos	TRUE	3	alpha	Student housing co-resident	TRUE	TRUE	TRUE	FALSE	NA	NA	-5	F
-1	-1	neg	TRUE	0	alpha	Family	TRUE	NA	FALSE	NA	NA	NA	-2	F
-2	-2	neg	TRUE	0	alpha	Other / Unknown	TRUE	NA	FALSE	NA	NA	NA	-2
1	-1	neg	TRUE	2	alpha	Student housing co-resident	TRUE	NA	FALSE	NA	NA	NA	1
1	-2	neg	TRUE	3	alpha	Student housing co-resident	TRUE	NA	FALSE	NA	NA	NA	1
-1	-2	neg	TRUE	1	alpha	Friend	TRUE	NA	FALSE	NA	NA	NA	-1
-4	-4	l2fu	FALSE	NA	alpha	Fellow student	TRUE	FALSE	FALSE	NA	NA	NA	-4
-3	-4	neg	TRUE	1	alpha	Partner	TRUE	FALSE	FALSE	NA	NA	NA	-3
0	0	l2fu	TRUE	0	alpha	Student housing co-resident	FALSE	NA	FALSE	NA	NA	NA	0
-6	-6	pos	TRUE	0	alpha	Family	TRUE	TRUE	FALSE	NA	NA	NA	-6
-4	-4	neg	TRUE	0	alpha	Family	TRUE	FALSE	FALSE	NA	NA	NA	-4	F
0	-1	l2fu	TRUE	1	alpha	Fellow student	TRUE	NA	FALSE	NA	NA	NA	0
-4	-4	neg	TRUE	0	alpha	Family	TRUE	FALSE	FALSE	NA	NA	NA	-4
0	-1	neg	TRUE	1	alpha	Family	FALSE	NA	FALSE	NA	NA	NA	0
0	-2	neg	TRUE	2	alpha	Friend	TRUE	NA	FALSE	NA	NA	NA	0
-1	-1	neg	FALSE	NA	alpha	Fellow student	TRUE	NA	FALSE	NA	NA	NA	-1
-5	-5	neg	TRUE	0	alpha	Family	FALSE	FALSE	FALSE	NA	NA	NA	-5
-3	-5	l2fu	TRUE	2	alpha	Family	TRUE	FALSE	FALSE	NA	NA	NA	-3	BF
5	1	neg	TRUE	4	alpha	Other / Unknown	FALSE	NA	FALSE	NA	NA	NA	5
-7	-7	neg	TRUE	0	alpha	Student housing co-resident	TRUE	FALSE	FALSE	NA	NA	NA	-7	F
0	-1	l2fu	TRUE	1	alpha	Friend	FALSE	NA	FALSE	NA	NA	NA	0
-1	-1	neg	TRUE	0	alpha	Student housing co-resident	FALSE	NA	FALSE	NA	NA	NA	-1
-1	-1	neg	FALSE	NA	alpha	Family	TRUE	NA	FALSE	NA	NA	NA	-1
-1	-1	neg	FALSE	NA	alpha	Family	TRUE	NA	FALSE	NA	NA	NA	-1
-2	-4	neg	TRUE	2	alpha	Friend	FALSE	NA	FALSE	NA	NA	NA	-2
-1	-1	neg	TRUE	0	alpha	Friend	TRUE	NA	FALSE	NA	NA	NA	-1
2	0	neg	TRUE	2	alpha	Student housing co-resident	TRUE	NA	FALSE	NA	NA	NA	2
2	0	neg	TRUE	2	alpha	Student housing co-resident	TRUE	NA	FALSE	NA	NA	NA	2
-1	-1	neg	TRUE	-2	alpha	Friend	FALSE	NA	FALSE	NA	NA	NA	-1
-1	-1	neg	FALSE	NA	alpha	Family	TRUE	NA	FALSE	NA	NA	NA	-1	FF
0	-2	neg	TRUE	2	alpha	Family	FALSE	NA	FALSE	NA	NA	NA	-4	B
-2	-2	neg	TRUE	0	alpha	Friend	TRUE	NA	FALSE	NA	NA	NA	-2
0	-2	neg	TRUE	2	alpha	Partner	TRUE	NA	FALSE	NA	NA	NA	0
-4	-4	neg	FALSE	NA	alpha	Friend	FALSE	FALSE	FALSE	NA	NA	NA	-4
-5	-7	l2fu	TRUE	2	alpha	Friend	FALSE	FALSE	FALSE	NA	NA	NA	-5
-4	-7	l2fu	TRUE	3	alpha	Friend	FALSE	FALSE	FALSE	NA	NA	NA	-4
-5	-6	neg	TRUE	1	alpha	Friend	TRUE	FALSE	FALSE	NA	NA	NA	-5	F
-2	-3	pos	TRUE	1	alpha	Friend	FALSE	NA	FALSE	NA	NA	NA	-2
-1	-2	neg	TRUE	1	alpha	Student housing co-resident	FALSE	NA	FALSE	NA	NA	NA	-1
0	0	l2fu	TRUE	0	alpha	Fellow student	TRUE	NA	FALSE	NA	NA	NA	0
0	0	neg	TRUE	0	alpha	Friend	TRUE	NA	FALSE	NA	NA	NA	0
0	-1	neg	TRUE	1	alpha	Friend	TRUE	NA	FALSE	NA	NA	NA	-1	F
0	-3	neg	TRUE	3	alpha	Friend	TRUE	NA	FALSE	NA	NA	NA	0
-3	-4	neg	TRUE	1	alpha	Family	TRUE	TRUE	FALSE	NA	NA	NA	-3
0	-1	neg	TRUE	1	alpha	Family	TRUE	NA	FALSE	NA	NA	NA	0
-2	-2	neg	TRUE	0	alpha	Friend	FALSE	NA	FALSE	NA	NA	NA	-2
0	-2	neg	TRUE	2	alpha	Fellow student	TRUE	NA	FALSE	NA	NA	NA	0
-6	-7	l2fu	TRUE	1	alpha	Friend	TRUE	TRUE	FALSE	NA	NA	NA	-6	F
-2	-3	neg	TRUE	1	alpha	Friend	FALSE	NA	FALSE	NA	NA	NA	-2
-1	-2	neg	TRUE	1	alpha	Family	TRUE	NA	FALSE	NA	NA	NA	-1
4	-1	neg	TRUE	5	alpha	Student housing co-resident	TRUE	NA	FALSE	NA	NA	NA	4
0	-3	pos	TRUE	3	alpha	Friend	FALSE	NA	FALSE	NA	NA	NA	0
-1	-1	neg	TRUE	0	alpha	Family	TRUE	NA	FALSE	NA	NA	NA	-1
0	-2	neg	TRUE	2	alpha	Friend	FALSE	NA	FALSE	NA	NA	NA	0
-3	-3	neg	TRUE	-1	alpha	Family	TRUE	FALSE	FALSE	NA	NA	NA	-3	F
-5	-5	neg	FALSE	NA	alpha	Friend	TRUE	FALSE	FALSE	NA	NA	NA	-5	B
-2	-3	neg	TRUE	1	alpha	Fellow student	FALSE	NA	FALSE	NA	NA	NA	-2
-1	-2	neg	TRUE	1	alpha	Fellow student	FALSE	NA	FALSE	NA	NA	NA	-1
-2	-2	neg	TRUE	-1	alpha	Family	TRUE	NA	FALSE	NA	NA	NA	-2
1	-1	pos	TRUE	2	alpha	Family	FALSE	NA	FALSE	NA	NA	NA	-2	F
-2	-4	neg	TRUE	2	alpha	Student housing co-resident	TRUE	NA	FALSE	NA	NA	NA	-3	FB
-5	-5	l2fu	TRUE	0	alpha	Family	TRUE	FALSE	FALSE	NA	NA	NA	-5
0	0	neg	FALSE	NA	alpha	Family	TRUE	NA	FALSE	NA	NA	NA	0
-4	-5	neg	TRUE	1	alpha	Other / Unknown	TRUE	FALSE	FALSE	NA	NA	NA	-4
-1	-2	neg	TRUE	1	alpha	Acquaintance	FALSE	NA	FALSE	NA	NA	NA	-1
-5	-7	neg	TRUE	2	alpha	Friend	FALSE	FALSE	FALSE	NA	NA	NA	-5
-5	-6	l2fu	TRUE	1	alpha	Family	TRUE	FALSE	FALSE	NA	NA	NA	-5	F
-2	-2	neg	TRUE	-1	alpha	Friend	FALSE	NA	FALSE	NA	NA	NA	-2
-4	-5	neg	TRUE	1	alpha	Friend	FALSE	FALSE	FALSE	NA	NA	NA	-4
-3	-3	neg	FALSE	NA	alpha	Friend	FALSE	FALSE	FALSE	NA	NA	NA	-3
-1	-4	l2fu	TRUE	3	alpha	Friend	TRUE	NA	FALSE	NA	NA	NA	-1
0	-1	pos	TRUE	1	alpha	Family	TRUE	NA	FALSE	NA	NA	NA	-1	F
-4	-5	neg	TRUE	1	alpha	Acquaintance	TRUE	FALSE	FALSE	NA	NA	NA	-4
-6	-9	l2fu	TRUE	3	alpha	Family	FALSE	FALSE	FALSE	NA	NA	NA	-6
2	-1	neg	TRUE	3	alpha	Family	TRUE	NA	FALSE	NA	NA	NA	-1	F
-2	-4	neg	TRUE	2	alpha	Family	FALSE	NA	FALSE	NA	NA	NA	-2
-2	-2	pos	FALSE	NA	alpha	Partner	FALSE	NA	TRUE	TRUE	-5	NA	-2
-6	-6	neg	TRUE	0	alpha	Family	TRUE	TRUE	FALSE	NA	NA	NA	-6
-4	-5	neg	TRUE	1	alpha	Friend	FALSE	FALSE	FALSE	NA	NA	NA	-4
-1	-4	neg	TRUE	3	alpha	Friend	TRUE	NA	FALSE	NA	NA	NA	-1
-2	-3	pos	TRUE	1	alpha	Friend	FALSE	NA	TRUE	FALSE	NA	NA	-2
6	0	neg	TRUE	6	alpha	Student housing co-resident	TRUE	NA	FALSE	NA	NA	NA	6
-1	-1	neg	TRUE	0	alpha	Student housing co-resident	FALSE	NA	FALSE	NA	NA	NA	-1
-2	-3	neg	TRUE	1	alpha	Friend	TRUE	NA	FALSE	NA	NA	NA	-2
0	0	neg	TRUE	0	alpha	Friend	TRUE	NA	FALSE	NA	NA	NA	0
-2	-5	l2fu	TRUE	3	alpha	Friend	TRUE	NA	FALSE	NA	NA	NA	-2	F
-2	-2	pos	TRUE	0	alpha	Friend	TRUE	NA	FALSE	NA	NA	NA	-2
-2	-3	neg	TRUE	1	alpha	Family	TRUE	NA	FALSE	NA	NA	NA	-2
-3	-4	neg	TRUE	1	alpha	Friend	TRUE	TRUE	FALSE	NA	NA	NA	-3
0	0	neg	TRUE	0	alpha	Student housing co-resident	FALSE	NA	FALSE	NA	NA	NA	0
-5	-5	l2fu	FALSE	NA	alpha	Friend	TRUE	FALSE	FALSE	NA	NA	NA	-5	B
-1	-1	neg	TRUE	0	alpha	Friend	TRUE	NA	FALSE	NA	NA	NA	-1
-1	-1	neg	TRUE	0	alpha	Friend	FALSE	NA	FALSE	NA	NA	NA	-1
-3	-3	neg	TRUE	-1	alpha	Family	TRUE	FALSE	FALSE	NA	NA	NA	-3	BB
2	0	neg	TRUE	2	alpha	Student housing co-resident	TRUE	NA	FALSE	NA	NA	NA	2
1	-1	neg	TRUE	2	alpha	Family	TRUE	NA	FALSE	NA	NA	NA	1
-4	-4	neg	TRUE	0	alpha	Family	TRUE	TRUE	FALSE	NA	NA	NA	-4
0	-2	l2fu	TRUE	2	alpha	Friend	FALSE	NA	FALSE	NA	NA	NA	0
-4	-5	pos	TRUE	1	alpha	Student housing co-resident	FALSE	FALSE	TRUE	TRUE	-4	-3	-4
0	0	neg	FALSE	NA	alpha	Friend	TRUE	NA	FALSE	NA	NA	NA	0
0	0	neg	TRUE	-1	alpha	Student housing co-resident	TRUE	NA	FALSE	NA	NA	NA	0
-2	-2	neg	TRUE	-1	alpha	Friend	TRUE	NA	FALSE	NA	NA	NA	-2	FF
-3	-3	neg	TRUE	0	alpha	Fellow student	TRUE	FALSE	FALSE	NA	NA	NA	-3
-1	-2	neg	TRUE	1	alpha	Family	TRUE	NA	FALSE	NA	NA	NA	-1
2	-2	neg	TRUE	4	alpha	Family	TRUE	NA	FALSE	NA	NA	NA	-4	B
-1	-1	neg	FALSE	NA	alpha	Family	TRUE	NA	FALSE	NA	NA	NA	-3	B
-1	-3	neg	TRUE	2	alpha	Family	TRUE	NA	FALSE	NA	NA	NA	-1
0	-3	neg	TRUE	3	alpha	Friend	TRUE	NA	FALSE	NA	NA	NA	-5	B
0	-1	neg	TRUE	1	alpha	Family	TRUE	NA	FALSE	NA	NA	NA	0
-1	-2	neg	TRUE	1	alpha	Friend	TRUE	NA	FALSE	NA	NA	NA	-1
0	-1	pos	TRUE	1	alpha	Friend	TRUE	NA	TRUE	TRUE	7	8	0
-2	-3	neg	TRUE	1	alpha	Friend	TRUE	NA	FALSE	NA	NA	NA	-2
-2	-3	neg	TRUE	1	alpha	Friend	FALSE	NA	FALSE	NA	NA	NA	-2
-1	-4	neg	TRUE	3	alpha	Family	TRUE	NA	FALSE	NA	NA	NA	-1
-6	-6	l2fu	FALSE	NA	alpha	Family	TRUE	FALSE	FALSE	NA	NA	NA	-6
0	-2	neg	TRUE	2	alpha	Family	FALSE	NA	FALSE	NA	NA	NA	0
-4	-5	neg	TRUE	1	alpha	Friend	TRUE	FALSE	FALSE	NA	NA	NA	-4
-2	-2	neg	FALSE	NA	alpha	Friend	TRUE	NA	FALSE	NA	NA	NA	-2
6	0	neg	TRUE	6	alpha	Student housing co-resident	FALSE	NA	FALSE	NA	NA	NA	6
-1	-7	neg	TRUE	6	alpha	Family	TRUE	NA	FALSE	NA	NA	NA	-1
-3	-3	neg	TRUE	-1	alpha	Other / Unknown	TRUE	FALSE	FALSE	NA	NA	NA	-3	FF
-2	-3	neg	TRUE	1	alpha	Friend	TRUE	NA	FALSE	NA	NA	NA	-2
-2	-2	neg	TRUE	-1	alpha	Family	TRUE	NA	FALSE	NA	NA	NA	-2
-2	-4	neg	TRUE	2	alpha	Friend	TRUE	NA	FALSE	NA	NA	NA	-2
-2	-2	neg	TRUE	-1	alpha	Family	TRUE	NA	FALSE	NA	NA	NA	-2
-6	-6	neg	TRUE	0	alpha	Family	FALSE	FALSE	FALSE	NA	NA	NA	-6
-2	-3	neg	TRUE	1	alpha	Other / Unknown	TRUE	NA	FALSE	NA	NA	NA	-2
-5	-5	neg	FALSE	NA	alpha	Friend	TRUE	FALSE	FALSE	NA	NA	NA	-5	B
-4	-6	l2fu	TRUE	2	alpha	Family	TRUE	TRUE	FALSE	NA	NA	NA	-4
-1	-3	pos	TRUE	2	alpha	Friend	TRUE	NA	TRUE	TRUE	4	6	-1
-4	-4	l2fu	FALSE	NA	alpha	Friend	TRUE	FALSE	FALSE	NA	NA	NA	-4
0	-1	neg	TRUE	1	alpha	Family	TRUE	NA	FALSE	NA	NA	NA	-4	B
-1	-4	neg	TRUE	3	alpha	Family	TRUE	NA	FALSE	NA	NA	NA	-1
0	-1	neg	TRUE	1	alpha	Student housing co-resident	FALSE	NA	FALSE	NA	NA	NA	0
1	-1	neg	TRUE	2	alpha	Family	FALSE	NA	FALSE	NA	NA	NA	1
-1	-2	neg	TRUE	1	alpha	Friend	TRUE	NA	FALSE	NA	NA	NA	-1
0	-1	pos	TRUE	1	alpha	Family	FALSE	NA	FALSE	NA	NA	NA	0
-4	-5	neg	TRUE	1	alpha	Friend	TRUE	FALSE	FALSE	NA	NA	NA	-4
0	0	pos	TRUE	0	alpha	Student housing co-resident	TRUE	NA	TRUE	TRUE	0	0	0
-1	-2	neg	TRUE	1	alpha	Friend	TRUE	NA	FALSE	NA	NA	NA	-1
-5	-5	pos	TRUE	0	alpha	Student housing co-resident	TRUE	TRUE	TRUE	TRUE	-1	-1	-5
-4	-4	neg	FALSE	NA	alpha	Friend	TRUE	FALSE	FALSE	NA	NA	NA	-4
0	0	pos	TRUE	0	alpha	Student housing co-resident	TRUE	NA	TRUE	TRUE	2	2	0
-3	-3	neg	TRUE	0	alpha	Friend	FALSE	FALSE	FALSE	NA	NA	NA	-3
-2	-2	neg	TRUE	0	alpha	Friend	TRUE	NA	FALSE	NA	NA	NA	-2
1	0	neg	TRUE	1	alpha	Family	TRUE	NA	FALSE	NA	NA	NA	1
-1	-7	neg	TRUE	6	alpha	Family	TRUE	NA	FALSE	NA	NA	NA	-1
-1	-2	neg	TRUE	1	alpha	Family	TRUE	NA	FALSE	NA	NA	NA	-1
-1	-2	neg	TRUE	1	alpha	Fellow student	FALSE	NA	FALSE	NA	NA	NA	-1
-2	-2	neg	TRUE	0	alpha	Fellow student	TRUE	NA	FALSE	NA	NA	NA	-2
-1	-1	neg	TRUE	-1	alpha	Partner	TRUE	NA	FALSE	NA	NA	NA	-1
-6	-6	neg	TRUE	0	alpha	Family	FALSE	FALSE	FALSE	NA	NA	NA	-6
-3	-3	neg	TRUE	-1	alpha	Friend	TRUE	FALSE	FALSE	NA	NA	NA	-3
-1	-2	neg	TRUE	1	alpha	Family	FALSE	NA	FALSE	NA	NA	NA	-1
-3	-4	neg	TRUE	1	alpha	Acquaintance	FALSE	FALSE	FALSE	NA	NA	NA	-3
1	-1	neg	TRUE	2	alpha	Family	TRUE	NA	FALSE	NA	NA	NA	1
-1	-1	neg	TRUE	-1	alpha	Friend	TRUE	NA	FALSE	NA	NA	NA	-1	F
-2	-2	neg	FALSE	NA	alpha	Friend	TRUE	NA	FALSE	NA	NA	NA	-2
0	0	pos	TRUE	0	alpha	Friend	TRUE	NA	TRUE	TRUE	2	2	0
-2	-5	l2fu	TRUE	3	alpha	Friend	FALSE	NA	FALSE	NA	NA	NA	-2
-3	-3	pos	TRUE	0	alpha	Partner	TRUE	TRUE	FALSE	NA	NA	NA	-3
-2	-3	neg	TRUE	1	alpha	Student housing co-resident	FALSE	NA	FALSE	NA	NA	NA	-2
4	-1	neg	TRUE	5	alpha	Student housing co-resident	TRUE	NA	FALSE	NA	NA	NA	4
-7	-8	neg	TRUE	1	alpha	Friend	TRUE	TRUE	FALSE	NA	NA	NA	-7
5	-1	neg	TRUE	6	alpha	Friend	TRUE	NA	FALSE	NA	NA	NA	-7	B
-1	-4	neg	TRUE	3	alpha	Family	TRUE	NA	FALSE	NA	NA	NA	-1
-1	-2	pos	TRUE	1	alpha	Friend	TRUE	NA	TRUE	FALSE	NA	NA	-1	F
-4	-4	pos	TRUE	-1	alpha	Friend	TRUE	TRUE	FALSE	NA	NA	NA	-4
-1	-1	neg	TRUE	-1	alpha	Family	TRUE	NA	FALSE	NA	NA	NA	-1	FF
-6	-6	pos	FALSE	NA	alpha	Friend	TRUE	TRUE	TRUE	FALSE	NA	NA	-6
-1	-1	neg	TRUE	0	alpha	Student housing co-resident	TRUE	NA	FALSE	NA	NA	NA	-1
-3	-3	neg	TRUE	0	alpha	Family	TRUE	TRUE	FALSE	NA	NA	NA	-3
-3	-3	neg	TRUE	-1	alpha	Other / Unknown	TRUE	FALSE	FALSE	NA	NA	NA	-3	FF
-5	-7	neg	TRUE	2	alpha	Family	TRUE	FALSE	FALSE	NA	NA	NA	-5	FB
-6	-6	neg	FALSE	NA	alpha	Friend	TRUE	FALSE	FALSE	NA	NA	NA	-6
0	-1	pos	TRUE	1	alpha	Friend	TRUE	NA	TRUE	TRUE	4	5	0
3	-2	neg	TRUE	5	alpha	Family	FALSE	NA	FALSE	NA	NA	NA	3
-2	-4	neg	TRUE	2	alpha	Family	TRUE	NA	FALSE	NA	NA	NA	-2
0	0	neg	TRUE	0	alpha	Family	TRUE	NA	FALSE	NA	NA	NA	0
-4	-5	neg	TRUE	1	alpha	Family	TRUE	FALSE	FALSE	NA	NA	NA	-4
-6	-7	neg	TRUE	1	alpha	Fellow student	FALSE	FALSE	FALSE	NA	NA	NA	-6
0	0	neg	FALSE	NA	alpha	Fellow student	TRUE	NA	FALSE	NA	NA	NA	0	F
0	-1	neg	TRUE	1	alpha	Friend	FALSE	NA	FALSE	NA	NA	NA	0
-5	-6	pos	TRUE	1	alpha	Friend	TRUE	TRUE	FALSE	NA	NA	NA	-5
-2	-3	neg	TRUE	1	alpha	Friend	TRUE	NA	FALSE	NA	NA	NA	-2
-4	-5	neg	TRUE	1	alpha	Student housing co-resident	FALSE	FALSE	FALSE	NA	NA	NA	-4
-1	-2	neg	TRUE	1	alpha	Fellow student	FALSE	NA	FALSE	NA	NA	NA	-1
-2	-3	neg	TRUE	1	alpha	Family	TRUE	NA	FALSE	NA	NA	NA	-2	F
-2	-3	neg	TRUE	1	alpha	Friend	TRUE	NA	FALSE	NA	NA	NA	-2
1	-2	neg	TRUE	3	alpha	Partner	TRUE	NA	FALSE	NA	NA	NA	1
-4	-6	l2fu	TRUE	2	alpha	Friend	TRUE	FALSE	FALSE	NA	NA	NA	-4
-5	-6	l2fu	TRUE	1	alpha	Family	TRUE	FALSE	FALSE	NA	NA	NA	-5	B
-2	-4	neg	TRUE	2	alpha	Friend	FALSE	NA	FALSE	NA	NA	NA	-2
-2	-2	neg	FALSE	NA	alpha	Friend	TRUE	NA	FALSE	NA	NA	NA	-2
-1	-1	neg	TRUE	0	alpha	Friend	TRUE	NA	FALSE	NA	NA	NA	-1
-5	-5	neg	FALSE	NA	alpha	Family	TRUE	FALSE	FALSE	NA	NA	NA	-5	FB
-1	-4	neg	TRUE	3	alpha	Friend	TRUE	NA	FALSE	NA	NA	NA	-1
-1	-1	neg	TRUE	0	alpha	Student housing co-resident	FALSE	NA	FALSE	NA	NA	NA	-1
-4	-5	pos	TRUE	1	alpha	Student housing co-resident	FALSE	FALSE	TRUE	TRUE	2	3	-4
-6	-9	neg	TRUE	3	alpha	Family	TRUE	FALSE	FALSE	NA	NA	NA	-6	B
-6	-6	neg	FALSE	NA	alpha	Student housing co-resident	TRUE	TRUE	FALSE	NA	NA	NA	-6
[truncated: 2,620 more rows]
